# Supplementary material for: Multi-Data Integration Towards a Global Understanding of the Neurological Impact of Human Brain Severe Acute Respiratory Syndrome Coronavirus 2 Infection
Source: Front Integr Neurosci. 2022 Jul 13;16:756604. doi: 10.3389/fnint.2022.756604 (PMC9326261; doi:10.3389/fnint.2022.756604)
Supplement: Supplementary file 2 [file Table_2.XLSX]

## Sheet: Feuille 1
Correlation with ACE2	Cognitive and sensorimotor functions
15	muscle activity
12	pain unpleasantness
12	pain intensity
12	reward processing
11	reward
11	movement complexity
11	flexion
11	anticipation
10	foot movements
10	threat
10	pain perception
10	motor control
10	finger movements
9	aversive stimuli
9	passive movement
9	gait
9	unpleasant stimuli
8	ankle
8	nonpainful
8	pleasantness
8	sham acupuncture
8	painful stimuli
8	sequence learning
8	grip force
8	heat
8	fear conditioning
8	task execution
7	disgust
7	evoked pain
7	syllable production
7	false recognition
7	leg
7	right hand
7	danger
7	left foot
7	motor performance
7	episodic memory
7	visuomotor control
7	top down attentional control
7	emotional modulation
7	monetary rewards
7	goal directed action
7	complex visual scenes
7	bimanual coordination
7	visuospatial working memory
7	recollection
7	declarative memory
7	explicit memory
6	associative memory
6	auditory discrimination
6	visuospatial task
6	limb
6	recall
6	alertness
6	phasic pain
6	reading words
6	motor programs
6	pleasure
6	addition test
6	motor function
6	navigation
6	noxious stimulus
6	movement sequences
6	sensorimotor integration
6	pain control
6	memory
6	simple motor task
6	rewarded responses
6	semantic retrieval task
6	autobiographical memory
6	auditory feedback
5	checkerboard stimuli
5	consolidation
5	memory storage
5	fear
5	natural scenes
5	mental rotation
5	rewarding stimuli
5	spatial memory
5	emotional memories
5	fearful expressions
5	wrist
5	left hand
5	love
5	movement initiation
5	animals and tools
5	memory processes
5	movement execution
5	higher order cognitive
5	disgust and fear
5	rapid eye movement
5	imagination
5	divided attention
5	introspection
5	word encoding
5	aggression
5	shape perception
5	phonation
5	short term memory
5	odor
5	motor skill
5	tower of london
5	motor representations
5	interoceptive awareness
5	conditioning paradigm
5	semantic integration
5	anger and fear
5	pain representation
5	somatosensory stimulation
4	facial expressions of disgust
4	overt speech
4	vocalizations
4	familiarity
4	subsequent recognition
Supplementary Table 2. Functions activating the same regions where ACE2 mRNAs or TMPRSSE are overexpressed.
