# Supplementary material for: Multi-Data Integration Towards a Global Understanding of the Neurological Impact of Human Brain Severe Acute Respiratory Syndrome Coronavirus 2 Infection
Source: Front Integr Neurosci. 2022 Jul 13;16:756604. doi: 10.3389/fnint.2022.756604 (PMC9326261; doi:10.3389/fnint.2022.756604)
Supplement: Supplementary file 3 [file Table_3.XLSX]

## Sheet: Feuille 1
Correlation with ACE2 or TMPRSS2	Symbol	Genes
45	DSG1	Desmoglein 1
44	OR2J3	Olfactory receptor, family 2, subfamily J, member 3
43	ABCB11	ATP Binding Cassette Subfamily B Member 11
43	CMA1	Chymase1
43	MAFIP	MAFF Interacting Protein (Pseudogene)
42	CCDC63	Coiled-Coil Domain Containing 63
42	KCNK5	Potassium Two Pore Domain Channel Subfamily K Member 5
42	TAS2R1	Taste 2 Receptor Member 1
42	DNAH3	Dynein Axonemal Heavy Chain 3
42	AADACL3	Arylacetamide deacetylase-like 3
42	PNLIPRP3	Pancreatic Lipase Related Protein 3
42	KIAA1161	Myogenesis Regulating Glycosidase (Putative)
42	LOC648913	Similar to ADAM6: A Disintegrin And Metallopeptidase domain 6
41	SLFN13	Schlafen Family Member 13
41	OSMR	Oncostatin M Receptor
41	KRT23	Keratin 23
41	KLRF1	Killer cell lectin-like receptor subfamily F, member 1
41	CSF3	Colony Stimulating Factor 3
41	OR8H3	Olfactory receptor, family 8, subfamily H, member 3
41	LDHAL6B	Lactate dehydrogenase A-like 6B
41	OR5B2	Olfactory receptor, family 5, subfamily B, member 2
41	GRM6	Glutamate Metabotropic Receptor 6
41	HTR3C	5-Hydroxytryptamine Receptor 3C
41	DNASE2B	Deoxyribonuclease II beta
40	TP53	Tumor Protein P53
40	IKZF3	IKAROS Family Zinc Finger 3
40	TSIX	TSIX Transcript, XIST Antisense RNA
40	FAM166B	Family With Sequence Similarity 166 Member B
40	MXRA5	Matrix Remodeling Associated 5
40	FNDC7	Fibronectin Type III Domain Containing 7
40	HAL	Histidine Ammonia-Lyase (Histidase)
40	RUNX1	RUNX Family Transcription Factor 1
40	NR5A2	Nuclear Receptor Subfamily 5 Group A Member 2
40	WFDC10A	WAP Four-Disulfide Core Domain 10A
40	CNGA4	Cyclic Nucleotide Gated Channel Subunit Alpha 4
40	E2F8	E2F Transcription Factor 8
40	C11orf63	Chromosome 11 open reading frame 63 (Junctional Cadherin Complex Regulator)
40	CASC2	Cancer susceptibility candidate 2
40	TMC2	Transmembrane Channel Like 2
40	GRAP2	GRB2 Related Adaptor Protein 2
40	IL5RA	Interleukin 5 Receptor Subunit Alpha
40	LRP6	LDL Receptor Related Protein 6
40	RBMY1A3P	RNA Binding Motif Protein Y-Linked Family 1 Member A3, Pseudogene
40	NCRNA00202	Family With Sequence Similarity 238 Member C
40	UGT2B17	UDP Glucuronosyltransferase Family 2 Member B17
40	C20orf79	Chromosome 20 open reading frame 79 (SCP2 Sterol Binding Domain Containing 1)
40	PKHD1	PKHD1 Ciliary IPT Domain Containing Fibrocystin/Polyductin
40	LOC100128893	GATA6 antisense RNA 1
40	KRT28	Keratin 28
40	USH2A	Usherin
40	NOS3	Nitric Oxide Synthase 3
40	OR12D2	Olfactory receptor, family 12, subfamily D, member 2
40	LOC728470	Cancer/Testis Antigen 55 Pseudogene
40	GCH1	GTP Cyclohydrolase 1
40	C1orf125	Chromosome 1 open reading frame 25 (Axonemal Dynein Light Chain Domain Containing 1)
40	PAPPA2	Pappalysin 2
40	C1orf141	Chromosome 1 open reading frame 41
40	FLJ37396	Non-annoted gene
40	RNASE9	Ribonuclease A Family Member 9 (Inactive)
39	CPA2	Carboxypeptidase A2
39	SP140	SP140 Nuclear Body Protein
39	ERLIN2	ER Lipid Raft Associated 2
39	PRDM14	PR/SET Domain 14
39	ASB14	Ankyrin Repeat And SOCS Box Containing 14
39	HIST1H2BJ	H2B Clustered Histone 11
39	NDC80	NDC80 Kinetochore Complex Component
39	REST	RE1 Silencing Transcription Factor
39	GPR65	G Protein-Coupled Receptor 65
39	TEX9	Testis expressed 9
39	NAT1	N-Acetyltransferase 1
39	OR4C46	Olfactory receptor, family 4, subfamily C, member 46
39	WDR72	WD Repeat Domain 72
39	OR10G7	Olfactory receptor, family 10, subfamily G, member 7
39	KLRK1	Killer cell lectin-like receptor subfamily K, member 1
39	STRA8	Stimulated By Retinoic Acid 8
39	OAS2	2'-5'-oligoadenylate synthetase 2
39	SERPINB5	Serpin Family B Member 5
39	IQCF5	IQ Motif Containing F5
39	TSLP	Thymic Stromal Lymphopoietin
39	LALBA	Lactalbumin Alpha
39	TRIM60	Tripartite motif-containing 60
39	WISP3	WNT1 inducible signaling pathway protein 3
39	C16orf81	Chromosome 16 open reading frame 81 (Long Intergenic Non-Protein Coding RNA 304)
39	NA	Neuraminidase
39	ZFP42	Zinc finger protein
39	HYAL4	Hyaluronoglucosaminidase 4
39	TDH	L-threonine dehydrogenase
39	FRK	Fyn Related Src Family Tyrosine Kinase
39	CCDC70	Coiled-coil domain containing 70
39	CFTR	CF Transmembrane Conductance Regulator
39	FXYD3	FXYD domain containing ion transport regulator 3
39	SPRYD5	Tripartite Motif-Containing 51
39	HGD	Homogentisate 1,2-Dioxygenase
39	C9orf171	Chromosome 9 open reading frame 171
39	OR11H4	Olfactory receptor, family 11, subfamily H, member 4
39	CCDC17	Coiled-coil domain containing 17
39	C12orf40	Chromosome 12 open reading frame 40
39	C10orf79	Chromosome 10 open reading frame 79
39	CD248	CD248 molecule
56	CD79B	B-Cell Antigen Receptor Complex-Associated Protein Beta Chain
55	FRG2	FSHD Region Gene 2
55	NCR1	Natural Cytotoxicity Triggering Receptor 1
55	MUC17	Mucin 17, Cell Surface Associated
55	DIO1	Iodothyronine Deiodinase 1
55	DOC2GP	Double C2 Domain Gamma, Pseudogene
54	XAGE3	X Antigen Family Member
54	TCP11	T-Complex 11
54	CLDN14	Claudin 14
53	LYZ	Lysozyme
53	GJB3	Gap Junction Protein Beta 3
53	HES2	Hes Family BHLH Transcription Factor 2
53	SEMG1	Semenogelin 1
53	KRTAP13-2	Keratin Associated Protein 13-2
53	NUDT16P1	Nudix Hydrolase 16 Like 2, Pseudogene
53	GPR110	Adhesion G Protein-Coupled Receptor F1
53	OR56A3	Olfactory Receptor Family 56 Subfamily A Member 3
53	SLAMF9	SLAM Family Member 9
53	BEST2	Bestrophin 2
53	ZNF705D	Zinc Finger Protein 705D
53	GOLGA6L2	Golgin A6 Family Like 2
53	USP50	Ubiquitin Specific Peptidase 50
53	TRIM55	Tripartite Motif Containing 55
53	ITLN2	Intelectin 2
53	FRMD7	FERM Domain Containing 7
53	CAPN9	Calpain 9
53	FAM55D	Neurexophilin And PC-Esterase Domain Family Member 4
53	GPR84	G Protein-Coupled Receptor 84
53	UBTFL1	Upstream Binding Transcription Factor Like 1
53	HEPACAM2	HEPACAM Family Member 2
53	C19orf45	Testis Expressed 45
53	FGF23	Fibroblast Growth Factor 23
52	OR5T1	Olfactory Receptor Family 5 Subfamily T Member 1
52	FGA	Fibrinogen Alpha Chain
52	AIPL1	Aryl Hydrocarbon Receptor Interacting Protein Like 1
52	CENPA	Centromere Protein A
52	IFNA16	Interferon Alpha 16
52	MACC1	MET Transcriptional Regulator MACC1
52	OR51M1	Olfactory Receptor Family 51 Subfamily M Member 1
52	UGT3A2	UDP Glycosyltransferase Family 3 Member A2
42	MUC16	Mucin 16, Cell Surface Associated
42	ALDH3A1	Aldehyde Dehydrogenase 3 Family Member A1
41	VDR	Vitamin D Receptor
41	IL4	Interleukin 4
40	LHX3	LIM Homeobox 3
40	TCP11	T-Complex 11
40	GSTTP1	Glutathione S-Transferase Theta 4
40	IL28B	Interferon Lambda 3
40	CXCR6	C-X-C Motif Chemokine Receptor 6
40	TMC3	Transmembrane Channel Like 3
40	GPHB5	Glycoprotein Hormone Subunit Beta 5
40	PARVG	Parvin Gamma
39	CHST4	Carbohydrate Sulfotransferase 4
39	IL25	Interleukin 25
39	NMUR2	Neuromedin U Receptor 2
39	GOLGA6L2	Golgin A6 Family Like 2
39	IL18RAP	Interleukin 18 Receptor Accessory Protein
39	FAM170A	Family With Sequence Similarity 170 Member A
39	CST9L	Cystatin 9 Like
39	AGBL3	AGBL Carboxypeptidase 3
39	UNC93A	Unc-93 Homolog A
39	GOLGA6L1	Golgin A6 Family Like 1
39	C2CD4D	C2 Calcium Dependent Domain Containing 4D
39	C4BPA	Complement Component 4 Binding Protein Alpha
39	MEP1B	Meprin A Subunit Beta
38	LUZP4	Leucine Zipper Protein 4
38	CCDC38	Coiled-Coil Domain Containing 38
38	F2RL3	F2R Like Thrombin Or Trypsin Receptor 3
38	IL22RA2	Interleukin 22 Receptor Subunit Alpha 2
38	DPEP1	Dipeptidase 1
38	APOL5	Apolipoprotein L5
38	SKA1	Spindle And Kinetochore Associated Complex Subunit 1
38	STX11	Syntaxin 11
38	NOXO1	NADPH Oxidase Organizer 1
38	SPRYD5	Tripartite Motif-Containing 51
38	LGALS17A	Galectin 14 Pseudogene
38	PNLIPRP3	Pancreatic Lipase Related Protein 3
38	RBMY1A3P	RNA Binding Motif Protein Y-Linked Family 1 Member A3, Pseudogene
38	UGT2A3	UDP Glucuronosyltransferase Family 2 Member A3
38	TERT	Telomerase Reverse Transcriptase
38	C9	Complement C9
38	ANAPC1	Anaphase Promoting Complex Subunit 1
38	FCAMR	Fc Alpha And Mu Receptor
38	ITLN2	Intelectin 2
38	OR56A3	Olfactory Receptor Family 56 Subfamily A Member 3
38	PDCD1LG2	Programmed Cell Death 1 Ligand 2
38	TRIM55	Tripartite Motif Containing 55
38	CD180	CD180 Molecule
38	SPINK1	Serine Peptidase Inhibitor Kazal Type 1
Supplementary Table 3. Genes where ACE2 or TMPRSS2 (in yellow) mRNAs are overexpressed
