# Supplementary material for: Multi-Data Integration Towards a Global Understanding of the Neurological Impact of Human Brain Severe Acute Respiratory Syndrome Coronavirus 2 Infection
Source: Front Integr Neurosci. 2022 Jul 13;16:756604. doi: 10.3389/fnint.2022.756604 (PMC9326261; doi:10.3389/fnint.2022.756604)
Supplement: Supplementary file 4 [file Table_4.XLS]

## Sheet: Sheet1
Supplementary Table 4. Extended lists of correlated Genes to ACE2 and TMPRSS2
ACE2				TMPRSS2
Rank	Score	Group label		Rank	Score	Group label
1	0.880345	BACE2		2	0.457994	OR10G7
2	0.555923	ITGB1		3	0.448174	C13orf35
3	0.554176	PAQR8		4	0.426541	FGF23
4	0.549255	FGFR2		5	0.425813	LOC100132963
5	0.546940	TNS1		6	0.423259	MUC16
6	0.537313	CDR2L		7	0.419169	C10orf71
7	0.536709	RELL1		8	0.418110	DIO1
8	0.536134	ELOVL7		9	0.416648	ALDH3A1
9	0.535177	CKMT2		10	0.414717	LOC90586
10	0.533911	KTN1		11	0.412568	DOC2GP
11	0.527655	NFKBIA		12	0.411566	HEPACAM2
12	0.527219	AK2		13	0.410260	C19orf45
13	0.525692	KDSR		14	0.407315	CLDN14
14	0.524894	CAPN2		15	0.407237	AADACL3
15	0.524084	SVIP		16	0.407128	VDR
16	0.523709	SLC27A1		17	0.405305	IL4
17	0.522947	MYLK		18	0.404180	LOC648987
18	0.518047	ITGAV		19	0.403896	FRG2
19	0.516570	ELTD1		20	0.403654	RNASE9
20	0.516348	FLT1		21	0.403620	C8orf75
21	0.515133	PPIC		22	0.403519	FAM55D
22	0.514540	REEP3		23	0.403402	CD79B
23	0.513158	C5orf4		24	0.403301	UBTFL1
24	0.512954	EDNRA		25	0.403054	MUC17
25	0.512454	PTRF		26	0.401043	DSG1
26	0.511995	SLC38A3		27	0.399688	KRT23
27	0.511603	ITPKB		28	0.398685	GPR84
28	0.510437	KCNE1L		29	0.398566	PARVG
29	0.508559	ZBED1		30	0.398454	GJB3
30	0.507255	SLC7A10		31	0.398117	CAPN9
31	0.507134	SLC12A2		32	0.397786	LHX3
32	0.505359	JAM2		33	0.397631	TCP11
33	0.503650	NCAPD2		34	0.397222	GSTTP1
34	0.502865	PLCL1		35	0.397048	IL28B
35	0.502731	ITM2A		36	0.396683	KRT28
36	0.502700	C11orf54		37	0.395896	CXCR6
37	0.501575	PPP1R3D		38	0.395522	UGT3A2
38	0.500920	VEZF1		39	0.395276	TMC3
39	0.500612	FRYL		40	0.395023	GPHB5
40	0.499910	C1orf63		41	0.394762	NCR1
41	0.499376	INHBB		42	0.393674	CST9L
42	0.499047	WWC3		43	0.393356	AGBL3
43	0.498122	ATP11A		44	0.393234	UNC93A
44	0.497745	STAMBP		45	0.392951	C3orf36
45	0.497641	SAR1B		46	0.392463	C10orf122
46	0.496874	ACSBG1		47	0.392368	GOLGA6L1
47	0.496326	NIPA1		48	0.392365	C2CD4D
48	0.496206	SLC16A1		49	0.391170	OR51F1
49	0.495040	AGPAT3		50	0.390474	C4BPA
50	0.494805	CADM4		51	0.390077	LOC732275
51	0.494137	MTMR10		52	0.389980	FLJ34503
52	0.493348	ABCG2		53	0.389799	MEP1B
53	0.492078	VSIG10		54	0.389568	CD248
54	0.491994	ABTB2		55	0.389276	GRM6
55	0.491331	GM2A		56	0.388156	TP53
56	0.490787	PYGM		57	0.388037	SERPINB5
57	0.490460	ITGA6		58	0.388009	GOLGA6L2
58	0.489618	DIP2B		59	0.386488	IL18RAP
59	0.488028	SERPINB6		60	0.386162	FAM170A
60	0.487979	TAP1		61	0.385545	C14orf126
61	0.487565	PMP2		62	0.385533	CHST4
62	0.487250	CALCOCO2		63	0.385483	IL25
63	0.487074	TST		64	0.385187	NMUR2
64	0.486281	CNTFR		65	0.384795	OR5T3
65	0.485703	LOC100288731		66	0.384751	TTTY2
66	0.483983	SIRT2		67	0.384684	LOC441046
67	0.482621	RNF213		68	0.384316	SPINK1
68	0.482500	CHADL		69	0.383649	LDHAL6B
69	0.482428	ZNF385A		70	0.383576	TRIM60
70	0.481683	AFF1		71	0.383268	CD180
71	0.480827	KCNJ10		72	0.383241	USP50
72	0.480558	RASSF4		73	0.383006	TRIM55
73	0.480383	ZNF146		74	0.382979	FRMD7
74	0.480000	TRAK2		75	0.382684	SLAMF9
75	0.479495	GRINL1A		76	0.382115	ANAPC1
76	0.479433	FNTB		77	0.381731	FCAMR
77	0.479263	AHCYL1		78	0.381652	ITLN2
78	0.477924	EGLN3		79	0.381626	OR56A3
79	0.477806	SERPINH1		80	0.381420	PDCD1LG2
80	0.476991	SYNJ2		81	0.381301	OR51M1
81	0.476069	FMNL2		82	0.381294	C9
82	0.475779	KAT2B		83	0.380828	C14orf148
83	0.474535	CAST		84	0.380717	TERT
84	0.474105	NEO1		85	0.380370	TMC2
85	0.473521	AMPD3		86	0.380000	STX11
86	0.472578	CNDP1		87	0.379712	NOXO1
87	0.472296	IFIH1		88	0.379462	SPRYD5
88	0.470143	LFNG		89	0.379439	LGALS17A
89	0.470087	BRP44L		90	0.379108	PNLIPRP3
90	0.470009	CLDN5		91	0.378895	RBMY1A3P
91	0.469360	MACF1		92	0.378875	UGT2A3
92	0.468949	XAF1		93	0.378871	USH2A
93	0.468885	GAS2		94	0.378807	LUZP4
94	0.468416	MYO6		95	0.378499	CCDC38
95	0.468364	TRPM3		96	0.378317	F2RL3
96	0.467561	ABHD3		97	0.378123	IL22RA2
97	0.466855	TMBIM1		98	0.377950	DPEP1
98	0.466798	TRIL		99	0.377895	APOL5
99	0.466755	OR7E37P		100	0.377866	SKA1
100	0.466379	RASSF8		101	0.377794	GPR110
101	0.466352	OR7E156P		102	0.377767	C14orf176
102	0.466148	SMOX		103	0.377734	LOC150197
103	0.465978	LEMD2		104	0.377684	FGF4
104	0.465324	TGFBR2		105	0.377606	IL1A
105	0.465321	AIF1L		106	0.377563	CCDC70
106	0.465212	MTRR		107	0.377523	TPD52L3
107	0.465186	MYO9B		108	0.377509	OR51L1
108	0.465103	IL6R		109	0.377285	FAM186A
109	0.464692	GATM		110	0.377245	CCDC63
110	0.464542	PAK2		111	0.377184	NEUROD4
111	0.464460	RAI14		112	0.377149	TDRG1
112	0.463964	VAMP3		113	0.377096	LOC284232
113	0.463752	KLK6		114	0.377000	PBK
114	0.463751	TCF12		115	0.376519	TTTY21
115	0.463455	KIAA0355		116	0.376504	BEST2
116	0.463430	AGPAT9		117	0.376257	DBT
117	0.462797	SNX1		118	0.376225	PGLYRP3
118	0.461339	RASSF2		119	0.376200	CYP19A1
119	0.460961	GPBP1L1		120	0.375990	MEN1
120	0.460135	ATP10A		121	0.375971	SLC22A1
121	0.459992	KIAA0562		122	0.375947	OR7D4
122	0.459677	MTMR15		123	0.375940	C6orf223
123	0.459677	HN1L		124	0.375701	IL10
124	0.459648	VASP		125	0.375637	LYZ
125	0.459448	MTFR1		126	0.375202	LOC100268168
126	0.459021	KCTD3		127	0.375152	CLEC4M
127	0.458847	IFI27		128	0.375108	GUCY2C
128	0.458725	HEG1		129	0.375023	CSN1S2A
129	0.458688	MAP6D1		130	0.374315	LOC728148
130	0.458601	APBB2		131	0.374285	TMPRSS3
131	0.458414	ITGA7		132	0.373688	VNN1
132	0.458169	SLC35A5		133	0.373408	C6orf10
133	0.457490	HERPUD1		134	0.373250	KRTAP13-2
134	0.457446	KDELR2		135	0.373236	LOC648913
135	0.456949	IFNGR1		136	0.373056	NUP210L
136	0.456687	VEGFA		137	0.372647	XAGE3
137	0.456504	CREB3L2		138	0.372573	DUOX2
138	0.456185	PSD2		139	0.372257	FLJ45079
139	0.456031	LOC400960		140	0.372230	LOC643637
140	0.455838	OSBPL9		141	0.371364	GFI1
141	0.455806	CPLX1		142	0.371132	HGD
142	0.455792	PKD2		143	0.370833	HYAL4
143	0.455775	PACS2		144	0.370507	MSC
144	0.455468	MCL1		145	0.370344	C22orf29
145	0.455410	OPLAH		146	0.370338	OR5H6
146	0.455204	LEPROT		147	0.370281	LOC729841
147	0.454948	EDN3		148	0.370255	ENAM
148	0.454827	PRRG1		149	0.370123	HORMAD2
149	0.454814	ZBED3		150	0.370116	ZNF229
150	0.454773	GNA12		151	0.370001	ROR2
151	0.454066	KLF2		152	0.369963	MEOX1
152	0.454040	STARD9		153	0.369829	ZNF705D
153	0.453760	MARCKSL1		154	0.369740	OR52R1
154	0.453587	QDPR		155	0.369503	FAM46C
155	0.453454	SEPP1		156	0.369475	VWCE
156	0.453334	KIAA1033		157	0.369307	ASMT
157	0.453247	HTRA1		158	0.369245	ADIPOQ
158	0.452865	CCDC88A		159	0.369069	NEK5
159	0.452695	ROBO4		160	0.368968	PRDM7
160	0.452200	TMEM204		161	0.368850	FAM186B
161	0.451500	SLFN5		162	0.368834	NUDT16P1
162	0.451402	ZNF684		163	0.368771	LOC100190938
163	0.451066	ITCH		164	0.368354	ZNF280A
164	0.451019	ERMP1		165	0.368331	C15orf37
165	0.450714	EPAS1		166	0.368116	CLEC4F
166	0.450246	LRIG1		167	0.367977	HLA-DQB1
167	0.450197	EPB41L3		168	0.367819	NEU2
168	0.449863	SP110		169	0.367798	RBM46
169	0.449529	CGNL1		170	0.367526	HES2
170	0.448850	C6orf192		171	0.367359	SEMG1
171	0.448793	PPP1R14B		172	0.367198	HOXA11
172	0.448700	HERC2P2		173	0.367174	DNAJB7
173	0.447933	CMYA5		174	0.367123	C1QTNF6
174	0.447808	JAKMIP3		175	0.367099	AVPR1B
175	0.447417	SLC22A23		176	0.366996	IFNG
176	0.447055	SNAP23		177	0.366592	MPZL2
177	0.447002	MFAP3L		178	0.366568	SLC9A10
178	0.446996	ANKRD13A		179	0.366562	OSMR
179	0.446972	SLC6A11		180	0.366521	C15orf42
180	0.446836	LRRC8A		181	0.366500	LOC442459
181	0.446834	ENTPD5		182	0.366376	CHRNB4
182	0.446420	C15orf52		183	0.366347	PARP15
183	0.445871	CEP350		184	0.366245	TUBAL3
184	0.445479	ITSN2		185	0.366125	KRT25
185	0.445321	HIP1R		186	0.366096	MAFIP
186	0.445030	NEAT1		187	0.365998	CXorf27
187	0.444551	PIPOX		188	0.365986	OR6C3
188	0.444180	VAMP1		189	0.365650	NCRNA00052
189	0.444089	PLEKHF1		190	0.365513	C9orf71
190	0.444089	SNHG1		191	0.365468	LGALS12
191	0.443768	C1orf144		192	0.365335	KRT76
192	0.443181	EHD4		193	0.365303	OR4B1
193	0.443037	HADHB		194	0.365286	PLSCR2
194	0.442926	CNTNAP4		195	0.365063	UGT2B17
195	0.442916	ACAN		196	0.364924	BRDT
196	0.442828	TMEM229A		197	0.364874	C8A
197	0.442680	CA2		198	0.364802	LOC100128993
198	0.442629	CSRP1		199	0.364445	ARHGEF38
199	0.442539	RERGL		200	0.364339	FAM71E2
200	0.442438	CDK2AP1		201	0.364272	FRMD8
201	0.440945	SLC48A1		202	0.364015	XDH
202	0.440758	NRBP2		203	0.363946	KRT40
203	0.440597	LASS2		204	0.363742	MACC1
204	0.440478	FAM55C		205	0.363722	C1orf116
205	0.439655	LAMA4		206	0.363717	SIM2
206	0.439520	RCL1		207	0.363665	ZP4
207	0.439500	EGFR		208	0.363622	OR52N5
208	0.439427	SNX29		209	0.363491	IL26
209	0.439233	WASF2		210	0.363355	C20orf114
210	0.438830	TOB1		211	0.363300	MB
211	0.438750	PDZD8		212	0.363246	C17orf66
212	0.437695	H2AFX		213	0.363229	OR8U1
213	0.437624	TMEM150A		214	0.363194	DEFB108B
214	0.437621	CYTSB		215	0.362960	LEFTY2
215	0.437292	SPP1		216	0.362885	OR9G4
216	0.436914	PTGDS		217	0.362795	OR8J1
217	0.436369	SLC44A2		218	0.362657	CENPA
218	0.436319	GJB1		219	0.362655	KRTAP4-6
219	0.436103	ARHGAP17		220	0.362630	GNAT1
220	0.435958	SRSF2IP		221	0.362627	MIR155HG
221	0.435836	SASH1		222	0.362519	PRNT
222	0.435764	LCA5		223	0.362260	MICALCL
223	0.435746	LEF1		224	0.362196	MS4A1
224	0.435722	ANO6		225	0.362105	FXYD3
225	0.435705	BHLHE41		226	0.361916	EFCAB8
226	0.435393	CPT1A		227	0.361713	ZFP42
227	0.435039	FTSJ3		228	0.361617	C14orf39
228	0.434842	PHF11		229	0.361313	OR9K2
229	0.434619	CA14		230	0.361208	ATP6V1B1
230	0.434588	PADI2		231	0.361004	CLEC12B
231	0.434133	DST		232	0.360886	OR8G1
232	0.434090	PLXNB1		233	0.360882	OR10A6
233	0.433983	TMBIM6		234	0.360853	STATH
234	0.433936	ARHGAP31		235	0.360811	WNT8A
235	0.433867	ATP1A2		236	0.360773	PP2672
236	0.433860	CYTH1		237	0.360696	IRF4
237	0.433739	HOXD1		238	0.360610	GJB4
238	0.433649	SWAP70		239	0.360394	NKX3-2
239	0.432988	TBC1D4		240	0.360331	REG3A
240	0.432665	ICAM2		241	0.359927	EYS
241	0.432503	SLC5A11		242	0.359892	PDC
242	0.432483	GSTK1		243	0.359817	MAGEA8
243	0.432328	KANK1		244	0.359801	FDXACB1
244	0.432193	NPC2		245	0.359777	BCAR4
245	0.431851	KIAA1324L		246	0.359720	FGA
246	0.431777	ZNF646		247	0.359431	KLRF1
247	0.430909	LDHB		248	0.359388	BPIL2
248	0.430676	NCOA4		249	0.359098	LOC197350
249	0.430675	DMBT1		250	0.358943	SLC2A7
250	0.430630	MYO1E		251	0.358862	GML
251	0.430520	KIAA0494		252	0.358786	MAGEA11
252	0.430484	ZBTB1		253	0.358696	LTB4R
253	0.430328	POU3F2		254	0.358684	MUC4
254	0.430010	CHI3L1		255	0.358622	C20orf202
255	0.429786	DHFR		256	0.358563	WFDC10A
256	0.429702	GNG11		257	0.358475	AIPL1
257	0.429462	NT5DC1		258	0.358461	RNF17
258	0.429458	GRAMD3		259	0.358337	PLAC8
259	0.428930	CYYR1		260	0.358323	LOC652494
260	0.428771	FAM82B		261	0.358245	SLC22A3
261	0.428650	BAMBI		262	0.358235	CXorf51
262	0.428344	RHBDL3		263	0.358186	SERPINA6
263	0.428185	ELOVL1		264	0.358171	AKR1D1
264	0.428049	ELOVL5		265	0.358136	OR1L3
265	0.427848	CDK18		266	0.358098	EPX
266	0.427713	ITFG3		267	0.358053	OR5P2
267	0.427572	ADM		268	0.357995	POLE
268	0.427250	ATP13A4		269	0.357901	SF3B4
269	0.427104	FLJ37798		270	0.357879	PSG8
270	0.426960	CARD8		271	0.357813	NHSL2
271	0.426618	PTTG1IP		272	0.357808	CEP55
272	0.426482	FAM63A		273	0.357680	HTR1B
273	0.426188	SETD7		274	0.357649	LOC400406
274	0.426187	CRISPLD1		275	0.357608	GCET2
275	0.426089	DDR1		276	0.357582	ALLC
276	0.426069	OSBPL2		277	0.357561	CPA6
277	0.425651	EDIL3		278	0.357430	SCNN1D
278	0.425466	CASP10		279	0.357421	VNN3
279	0.425421	PPP1R14A		280	0.357385	OR7G2
280	0.425340	DLC1		281	0.357341	LOC646982
281	0.425321	LIMK2		282	0.357288	OR7D2
282	0.425258	GPSM2		283	0.357258	LOC149501
283	0.425120	RUNDC2A		284	0.357075	OR11H4
284	0.425106	C6orf155		285	0.357068	OR1C1
285	0.425068	STK3		286	0.356845	C19orf40
286	0.425023	SLC16A6		287	0.356750	STAP2
287	0.424704	HIGD1B		288	0.356557	IFNA16
288	0.424617	STX16		289	0.356447	PLUNC
289	0.424570	TES		290	0.356422	FLJ25363
290	0.424537	PPIF		291	0.356226	LRRC25
291	0.424259	FBXO30		292	0.356011	C19orf69
292	0.424232	PIR		293	0.355947	CARD14
293	0.424142	ZDHHC20		294	0.355879	OR6C2
294	0.424085	FOXA2		295	0.355807	KERA
295	0.424074	APOLD1		296	0.355733	OR8G2
296	0.423764	CYP2U1		297	0.355693	LOC730134
297	0.423668	PITPNC1		298	0.355572	OFCC1
298	0.423296	SERPINE2		299	0.355516	C6orf146
299	0.423223	RFX5		300	0.355462	SERPINA4
300	0.423166	COBLL1		301	0.355374	IKZF3
301	0.423159	FRMD5		302	0.355353	ISLR2
302	0.423092	CFL2		303	0.355350	TBC1D29
303	0.422701	PLAT		304	0.355219	TMPRSS12
304	0.422593	NRARP		305	0.355171	PPBPL2
305	0.422439	C1orf64		306	0.355053	OR8K1
306	0.422315	CTDSP1		307	0.355031	BEND4
307	0.422269	TMEM189		308	0.354933	BTNL3
308	0.422061	UBA3		309	0.354924	SIGLEC9
309	0.422050	HPS5		310	0.354909	KCNA10
310	0.421876	HBP1		311	0.354898	GPR39
311	0.421552	FKBP9		312	0.354870	OR6S1
312	0.421471	TTC35		313	0.354827	GHRHR
313	0.421435	G0S2		314	0.354750	SLC25A2
314	0.421044	DBX2		315	0.354749	AKAP4
315	0.420504	A2M		316	0.354519	GBX1
316	0.420460	DLL1		317	0.354494	OR4K2
317	0.420452	GPCPD1		318	0.354494	CNGA4
318	0.420330	OLIG1		319	0.354461	SCNN1G
319	0.420317	TBC1D12		320	0.354394	HOXD12
320	0.420294	SRPX		321	0.354290	DIAPH3
321	0.419837	IFIT2		322	0.354286	CASP14
322	0.419514	SAMD4A		323	0.354158	B3GNT3
323	0.419484	LAMP1		324	0.354119	MAT1A
324	0.419341	CCDC160		325	0.354108	TBX5
325	0.419336	POC1B		326	0.354018	MMP8
326	0.419320	SLC5A6		327	0.353771	REG4
327	0.419293	CCDC50		328	0.353752	TSPO2
328	0.418976	RHBDL2		329	0.353727	OR5B3
329	0.418953	WNK1		330	0.353679	CD8A
330	0.418754	UGT8		331	0.353562	LOC339760
331	0.418503	DPY19L4		332	0.353537	RSPH6A
332	0.418226	THBS2		333	0.353457	LILRA5
333	0.417947	HDAC1		334	0.353451	PRR25
334	0.417915	STAM2		335	0.353434	LOC728129
335	0.417509	PLOD3		336	0.353346	OR2V2
336	0.417384	SPAG9		337	0.353310	SLC4A11
337	0.417270	TPP2		338	0.353309	OR4K5
338	0.417037	TMEM123		339	0.353245	NLRP11
339	0.416581	IL20RA		340	0.353222	CNGA1
340	0.416530	LOC100133161		341	0.353218	OR5T1
341	0.416527	PREX1		342	0.353065	TRIML1
342	0.416501	DENND5A		343	0.352790	POFUT1
343	0.416327	CLDND1		344	0.352638	MAGEC2
344	0.416285	MPP5		345	0.352578	LOC388588
345	0.415928	VAV3		346	0.352528	GTSF1L
346	0.415882	ESRRA		347	0.352487	HNF4G
347	0.415644	C19orf46		348	0.352344	VTCN1
348	0.415643	C10orf128		349	0.352299	RETNLB
349	0.415359	PLEKHG1		350	0.352276	GLYCTK
350	0.415256	CPOX		351	0.352149	RAB19
351	0.415202	TNFRSF21		352	0.352139	C5orf50
352	0.414901	LOC730235		353	0.352123	HIPK2
353	0.414796	CRTC3		354	0.351964	UNC5CL
354	0.414504	LZTS2		355	0.351958	UROC1
355	0.414491	MKLN1		356	0.351922	PHC3
356	0.414040	HMBOX1		357	0.351883	OR2D3
357	0.413965	SLC25A29		358	0.351871	GUCY2GP
358	0.413904	NPHP3		359	0.351863	FLJ39639
359	0.413888	C4orf33		360	0.351818	TSLP
360	0.413867	FOXC1		361	0.351681	P2RY6
361	0.413764	ADAMTS4		362	0.351670	ARL14
362	0.413730	POGK		363	0.351608	SCGB2A2
363	0.413676	GLDN		364	0.351463	HTR3E
364	0.413263	ST3GAL5		365	0.351414	SPINK13
365	0.413263	COL9A2		366	0.351357	GPRC5D
366	0.412892	C12orf11		367	0.351299	NMS
367	0.412781	S100B		368	0.351163	SLC4A9
368	0.412773	SYT2		369	0.351129	TM4SF20
369	0.412736	DNM2		370	0.351096	PAGE4
370	0.412698	NECAP2		371	0.351036	OR6C70
371	0.412559	MYO1D		372	0.351001	USP29
372	0.412501	TMTC4		373	0.350935	BCL2L14
373	0.412307	FAM63B		374	0.350935	MBOAT4
374	0.412257	ATP1B2		375	0.350867	HSD17B13
375	0.412079	SLC13A3		376	0.350695	na
376	0.411842	SLC38A2		377	0.350692	DSCR4
377	0.411659	PHF8		378	0.350683	ARHGAP11A
378	0.411620	TRIP11		379	0.350644	SFTA2
379	0.411536	BBX		380	0.350393	C9orf153
380	0.411524	LBR		381	0.350291	HLA-DQA1
381	0.411462	SS18		382	0.350278	CENPI
382	0.411368	LRIG3		383	0.350241	C11orf86
383	0.411020	MAPRE1		384	0.350232	OR4D1
384	0.410856	CAT		385	0.350191	LY9
385	0.410770	ALDH1A1		386	0.350123	SLC6A16
386	0.410562	SYPL1		387	0.350119	OR51D1
387	0.410250	SORBS3		388	0.350059	GYPA
388	0.410248	CRABP1		389	0.350026	MLNR
389	0.410224	TFEB		390	0.349731	OR4C6
390	0.409942	BMP7		391	0.349726	METTL7B
391	0.409842	FAM125B		392	0.349725	NEIL3
392	0.409798	ZNF423		393	0.349722	C2orf90
393	0.409774	LOC645722		394	0.349720	CHRNG
394	0.409725	LGR6		395	0.349607	CYP27B1
395	0.409422	FLI1		396	0.349592	FER1L5
396	0.409214	ABCD3		397	0.349587	RHOXF1
397	0.409201	GGT5		398	0.349585	LOC100128893
398	0.409199	ERG		399	0.349582	C2orf54
399	0.409107	HIBCH		400	0.349558	ESR1
400	0.409062	LOC401022		401	0.349537	ARR3
401	0.408967	TRIM47		402	0.349410	NPBWR2
402	0.408697	EMILIN2		403	0.349382	C4orf17
403	0.408442	MGST2		404	0.349302	OR52E4
404	0.408406	KDR		405	0.349290	INSC
405	0.408378	FUCA2		406	0.349267	EGR2
406	0.408358	ZNF621		407	0.349250	ASB4
407	0.408333	LDB3		408	0.349210	SLC7A13
408	0.408297	PTMA		409	0.349166	TAS2R1
409	0.408264	TMEM170A		410	0.349126	MCHR1
410	0.408097	RAPGEF3		411	0.349067	SP8
411	0.407900	TMEM165		412	0.349051	SMTNL2
412	0.407864	LRRC58		413	0.349033	DHX37
413	0.407848	TP53INP2		414	0.348793	C1orf185
414	0.407752	C20orf72		415	0.348683	KIF20A
415	0.407614	ACSS1		416	0.348667	KRTAP4-9
416	0.407495	C4orf3		417	0.348666	DEFB134
417	0.407469	PDGFRB		418	0.348652	SEMA3F
418	0.407185	C6orf47		419	0.348647	PGM2L1
419	0.407184	SSFA2		420	0.348430	DKFZp566H0824
420	0.407014	B2M		421	0.348400	CDRT15
421	0.406575	TJP1		422	0.348295	E2F8
422	0.406466	AHCYL2		423	0.348224	FATE1
423	0.406313	GBP4		424	0.348195	LOC728470
424	0.406140	NACC2		425	0.348160	PCDHGB1
425	0.406059	RAB31		426	0.348087	MAGEB1
426	0.405931	KCNJ16		427	0.348022	C9orf163
427	0.405811	TMED5		428	0.347881	LUM
428	0.405538	OTUD7B		429	0.347809	ESX1
429	0.405496	FLT3		430	0.347807	KRTAP13-3
430	0.405405	UBE2G1		431	0.347801	RGS9BP
431	0.405310	RNF130		432	0.347775	SLC17A2
432	0.405249	LIFR		433	0.347770	C15orf56
433	0.405213	DTX2		434	0.347669	SMR3A
434	0.404815	ITPR2		435	0.347635	OPN1SW
435	0.404632	APOL3		436	0.347570	KCNK5
436	0.404550	SCN1B		437	0.347454	ANKK1
437	0.404517	LGTN		438	0.347434	ASB17
438	0.404482	NOC3L		439	0.347381	NCRNA00202
439	0.404403	RFTN2		440	0.347301	OR11L1
440	0.404391	GOLIM4		441	0.347299	PIWIL2
441	0.404194	MCM7		442	0.347250	CACNA1S
442	0.403954	LOC150622		443	0.347223	HTR2B
443	0.403940	PLD1		444	0.347209	OSGIN1
444	0.403791	ANXA4		445	0.347094	KIF2B
445	0.403767	PLK1S1		446	0.347038	HOXA13
446	0.403756	TDRD3		447	0.346983	ITIH5
447	0.403751	ANKFY1		448	0.346903	TMEM146
448	0.403692	TSPAN8		449	0.346798	SPDYE4
449	0.403416	SPSB1		450	0.346797	LOC348021
450	0.403280	PPARA		451	0.346782	C9orf144B
451	0.403243	PRDM5		452	0.346731	TAC4
452	0.403227	CTNNA1		453	0.346723	CRISP2
453	0.403058	LOC100294072		454	0.346670	LDLRAD1
454	0.403019	CPPED1		455	0.346555	LOC100133469
455	0.403005	CDYL		456	0.346543	WNT5B
456	0.403004	EEPD1		457	0.346520	LOC100128392
457	0.402857	TLN1		458	0.346500	LOC642943
458	0.402799	BTN3A2		459	0.346458	OMP
459	0.402751	HIP1		460	0.346434	TREM1
460	0.402515	PPARGC1A		461	0.346407	PRSS37
461	0.402194	INTS9		462	0.346405	SLC22A16
462	0.402193	GSN		463	0.346376	PRG3
463	0.401824	MID1IP1		464	0.346362	HFE
464	0.401774	C10orf90		465	0.346349	KRTAP15-1
465	0.401761	PIP4K2A		466	0.346307	TMPRSS11E
466	0.401407	METTL7A		467	0.346225	PADI1
467	0.401377	LOC441454		468	0.346214	CYP2A7
468	0.401368	CENPQ		469	0.346167	ISL2
469	0.401295	SLC35D2		470	0.346144	SULT2B1
470	0.401272	LARP7		471	0.346117	SPATA21
471	0.401125	CHST3		472	0.346092	APOF
472	0.401093	PLIN3		473	0.345979	ABP1
473	0.401007	TTBK2		474	0.345886	PSTPIP2
474	0.400957	DDX59		475	0.345789	LOC390760
475	0.400944	SLAIN1		476	0.345730	DRGX
476	0.400922	IFITM1		477	0.345615	SPINK4
477	0.400899	TRIM26		478	0.345602	ADAMTS14
478	0.400867	LOC651610		479	0.345581	TPSD1
479	0.400835	C1orf58		480	0.345522	LOC146336
480	0.400739	PPFIA1		481	0.345440	OR2AG1
481	0.400395	PCSK6		482	0.345316	ZMIZ1
482	0.400389	HBEGF		483	0.345246	OR2T5
483	0.400161	CHKA		484	0.345216	SH2D1A
484	0.400012	RDX		485	0.345212	F11
485	0.399909	DICER1		486	0.345130	OR51E2
486	0.399905	PPFIBP2		487	0.345126	SLC14A2
487	0.399864	C1orf198		488	0.345079	CST1
488	0.399811	SAFB2		489	0.345016	TCF21
489	0.399502	SEMA7A		490	0.344865	CSN2
490	0.399297	SLC9A9		491	0.344836	CYLC2
491	0.398969	IFNAR2		492	0.344834	ZNF837
492	0.398938	ITPRIP		493	0.344823	IQCF2
493	0.398890	NCRNA00247		494	0.344784	MAGEB6
494	0.398790	CYP27A1		495	0.344703	RFPL4B
495	0.398666	LOC100130933		496	0.344558	PRDM14
496	0.398608	NPC1		497	0.344550	OR52N2
497	0.398569	CLEC2B		498	0.344489	TSPAN32
498	0.398486	MICALL2		499	0.344462	CCL8
499	0.398465	ZNF271		500	0.344454	FAM23A
500	0.398393	KIF5B		501	0.344420	OR6C68
501	0.398365	IFITM3		502	0.344326	FOXD4L4
502	0.398354	FAT1		503	0.344310	KRT38
503	0.398236	FOLH1B		504	0.344292	BEND2
504	0.398155	SEPT4		505	0.344168	KRTAP24-1
505	0.397967	CDK5RAP2		506	0.344133	OLAH
506	0.397441	SHC4		507	0.344116	LOC644852
507	0.397350	USP54		508	0.344092	AQP7P2
508	0.397334	DOCK1		509	0.344085	CACNG6
509	0.397145	MON1B		510	0.344078	COL4A1
510	0.396934	CMKLR1		511	0.344041	SFTPA1
511	0.396822	CDKN2C		512	0.343958	C1orf105
512	0.396744	TGFBR1		513	0.343917	SLC16A10
513	0.396681	FNBP1		514	0.343893	CD1E
514	0.396673	COTL1		515	0.343788	CXorf48
515	0.396478	TF		516	0.343676	C19orf71
516	0.396428	KCNQ1OT1		517	0.343658	IGFL4
517	0.396286	GNA13		518	0.343649	BCMO1
518	0.396075	C17orf85		519	0.343638	VN1R64P
519	0.396013	SERF2		520	0.343588	MBD3L2
520	0.395760	NFASC		521	0.343571	KRT37
521	0.395646	DMRT2		522	0.343528	ISM1
522	0.395492	RHOU		523	0.343498	KLK4
523	0.395475	MOBP		524	0.343468	ACE2
524	0.395417	NKD1		525	0.343378	HNF4A
525	0.395289	WIPF1		526	0.343342	GRAP2
526	0.394995	KIAA1109		527	0.343295	NCRNA00207
527	0.394880	LSS		528	0.343202	SMR3B
528	0.394849	MOGAT1		529	0.343183	PANX3
529	0.394847	ZNF652		530	0.343177	ZNF321
530	0.394769	DHRSX		531	0.343160	SPATA9
531	0.394745	ARHGEF6		532	0.343127	LOC646498
532	0.394630	MX1		533	0.343113	SIAH3
533	0.394560	HDAC7		534	0.343099	AIM1L
534	0.394524	CCDC76		535	0.343061	LIMS1
535	0.394444	S100A1		536	0.343054	CDH17
536	0.394434	AGT		537	0.343052	MAGEA10
537	0.394109	SLC20A2		538	0.343042	MYL1
538	0.394034	SIKE1		539	0.343039	KRT35
539	0.393993	SCARB2		540	0.343009	C22orf33
540	0.393421	IL6ST		541	0.342951	ABCC3
541	0.393248	DDX3X		542	0.342814	EPHA2
542	0.393167	LRRC8C		543	0.342788	RLN1
543	0.393124	TTLL11		544	0.342698	PIWIL1
544	0.393045	TMEM87A		545	0.342651	CEACAM16
545	0.392995	LOC100131170		546	0.342635	CCT8P1
546	0.392966	APLN		547	0.342615	CCDC116
547	0.392914	ICK		548	0.342589	LRRC15
548	0.392899	RHOB		549	0.342545	GPR18
549	0.392891	GABPB2		550	0.342537	INSL4
550	0.392822	PODXL		551	0.342522	FAM71A
551	0.392798	TIMP3		552	0.342504	SERPINA12
552	0.392775	NEU4		553	0.342461	OR2W1
553	0.392766	ADCY4		554	0.342384	XKRY
554	0.392748	IL32		555	0.342369	MUC13
555	0.392681	HAPLN2		556	0.342362	NTF4
556	0.392625	EHMT1		557	0.342330	FAM83A
557	0.392563	LOC285359		558	0.342308	CTRB1
558	0.392529	USP40		559	0.342288	TECTB
559	0.392407	OMA1		560	0.342217	NUP62CL
560	0.392357	SH3D19		561	0.342204	C18orf20
561	0.392346	TROVE2		562	0.342199	NLRP13
562	0.392322	ZFYVE16		563	0.342180	TBX4
563	0.392320	ACAD11		564	0.342144	FGF6
564	0.392147	WWOX		565	0.342139	LRRC30
565	0.392064	CUEDC1		566	0.342077	SIGLEC8
566	0.392017	UPF3A		567	0.342027	LRFN1
567	0.392015	CD34		568	0.341967	P2RY10
568	0.391897	KATNAL2		569	0.341925	LOC100131131
569	0.391742	SLC45A3		570	0.341880	CCDC42
570	0.391715	SEPHS1		571	0.341878	RDH8
571	0.391584	MTUS1		572	0.341823	ARFRP1
572	0.391521	ATOH8		573	0.341739	XIRP2
573	0.391436	EHD2		574	0.341735	PLEKHG7
574	0.391358	UBE2H		575	0.341723	BIK
575	0.391358	SP1		576	0.341638	FNDC8
576	0.391105	SMAD7		577	0.341583	C15orf55
577	0.391067	MAP4		578	0.341485	LYZL6
578	0.390761	SGEF		579	0.341430	CCL26
579	0.390757	LMNA		580	0.341389	ERVWE1
580	0.390754	LRRFIP2		581	0.341374	KRTAP4-3
581	0.390675	RFFL		582	0.341343	VN1R4
582	0.390589	TRIP6		583	0.341298	LOC649941
583	0.390539	C21orf57		584	0.341282	BTNL2
584	0.390432	LOC643310		585	0.341228	ARRDC5
585	0.390390	TPCN1		586	0.341202	SLC34A2
586	0.390264	C15orf38		587	0.341199	CCL23
587	0.390223	FOXQ1		588	0.341116	CST9
588	0.390044	MRVI1		589	0.341035	EDN2
589	0.389972	CYP2J2		590	0.340961	FOSB
590	0.389835	MDM2		591	0.340900	ABCG8
591	0.389810	PLCD4		592	0.340761	KLRD1
592	0.389800	FAM69C		593	0.340629	GCNT3
593	0.389672	PDE9A		594	0.340564	OR8I2
594	0.389667	NDRG1		595	0.340450	FAM71D
595	0.389465	ARHGEF10L		596	0.340414	SCGB1D1
596	0.389441	C10orf78		597	0.340402	YIF1B
597	0.389390	SLC39A7		598	0.340382	FLJ40292
598	0.389283	BDH2		599	0.340337	XAGE5
599	0.389221	RNF135		600	0.340337	MCOLN2
600	0.388793	GLTP		601	0.340283	UNQ5830
601	0.388756	NBR1		602	0.340198	LOC415056
602	0.388727	STX8		603	0.340181	KNG1
603	0.388630	PACSIN3		604	0.340153	C1orf14
604	0.388589	RWDD1		605	0.340113	MAGEB4
605	0.388461	NIPBL		606	0.340098	ATP1B4
606	0.388136	LACTB2		607	0.340038	CATSPERB
607	0.388077	ZNF664		608	0.340028	RBMY2FP
608	0.387982	MRPL19		609	0.339971	BLK
609	0.387975	SPG11		610	0.339913	VHLL
610	0.387692	SOX2OT		611	0.339868	PRAMEF2
611	0.387552	C19orf63		612	0.339842	AKR1B10
612	0.387366	SYT15		613	0.339769	NFE2
613	0.387359	AVEN		614	0.339760	C14orf48
614	0.387333	TCHP		615	0.339742	HTN3
615	0.387302	CCND1		616	0.339740	LOC100131496
616	0.387249	RRAS		617	0.339707	TKTL2
617	0.386968	FAM178A		618	0.339701	FAM26E
618	0.386789	LOC728533		619	0.339698	LRIT2
619	0.386745	IGF1R		620	0.339677	ARSH
620	0.386667	RNF13		621	0.339651	LOC440839
621	0.386507	TMCC3		622	0.339580	C10orf53
622	0.386442	C11orf67		623	0.339577	RUNX3
623	0.386370	USP36		624	0.339565	NPVF
624	0.386351	NCRNA00174		625	0.339435	LOC653203
625	0.386338	MUC20		626	0.339423	LOC100133862
626	0.386305	MVP		627	0.339386	CD1D
627	0.386209	NPL		628	0.339352	MAGEC3
628	0.386203	CAPN3		629	0.339327	RNF187
629	0.386161	SEPT2		630	0.339275	CNGA2
630	0.386023	C18orf1		631	0.339220	OR2AT4
631	0.385947	THBS4		632	0.339205	PROKR1
632	0.385897	TRAF3IP1		633	0.339165	REXO1L1
633	0.385838	FBXO32		634	0.339120	KIFC1
634	0.385825	MAP7		635	0.339114	GAPDHS
635	0.385688	CSDA		636	0.338967	DNAH8
636	0.385612	STX17		637	0.338963	ASCL4
637	0.385523	LOC100287799		638	0.338946	SIGLEC5
638	0.385501	PDPN		639	0.338930	TSIX
639	0.385369	AHSA2		640	0.338924	CDY1
640	0.385267	ABCB7		641	0.338824	SPAG11B
641	0.385245	EFHD1		642	0.338821	NDC80
642	0.385216	RBMS3		643	0.338791	KLK11
643	0.385164	S1PR5		644	0.338784	C14orf34
644	0.385160	OSBPL6		645	0.338651	C16orf3
645	0.385148	ITIH5		646	0.338635	FLG
646	0.385112	FAM59B		647	0.338600	UAP1
647	0.385025	RBL2		648	0.338592	MC5R
648	0.384972	KLF3		649	0.338549	MPZ
649	0.384925	CNTN2		650	0.338510	CASP5
650	0.384886	HOMEZ		651	0.338503	HAL
651	0.384718	PIGC		652	0.338461	ZNF560
652	0.384693	SLC38A5		653	0.338458	SPINK5
653	0.384657	KCTD18		654	0.338428	OR5M3
654	0.384549	ZFYVE26		655	0.338415	DGKQ
655	0.384482	ZNF195		656	0.338363	TNNI2
656	0.384471	CSRP2		657	0.338359	TMPRSS11A
657	0.384454	POMT2		658	0.338215	RAD9B
658	0.384452	GJC2		659	0.338204	CSN3
659	0.384443	DAZAP2		660	0.338175	FAM22E
660	0.384322	HPR		661	0.338157	ESRP1
661	0.384309	C7orf61		662	0.338146	OSR1
662	0.384306	NKX6-2		663	0.338118	GATA6
663	0.384270	TMX1		664	0.338026	NKX2-4
664	0.384215	ELOVL2		665	0.338012	IL1F7
665	0.384182	WIPI1		666	0.337956	BMF
666	0.384119	FSTL1		667	0.337911	MAP1LC3C
667	0.384027	DYNC1LI2		668	0.337795	NAALADL1
668	0.383916	PLP1		669	0.337519	OR52D1
669	0.383894	CFH		670	0.337414	KRT80
670	0.383855	LOC283481		671	0.337318	ALPI
671	0.383771	PLEKHH1		672	0.337248	C7orf33
672	0.383730	RHOBTB2		673	0.337238	IL20
673	0.383479	RNASE1		674	0.337203	OR8B4
674	0.383402	RECQL		675	0.337156	KRT4
675	0.383382	TRAF4		676	0.337064	IGFL1
676	0.383240	KIAA1755		677	0.337002	SRSF10
677	0.383219	LIPE		678	0.336960	UBQLN3
678	0.383177	TOR1AIP1		679	0.336951	FPR2
679	0.383073	ZFP62		680	0.336950	MYH1
680	0.382880	C19orf54		681	0.336950	LCE1B
681	0.382849	VEGFC		682	0.336950	STXBP2
682	0.382793	TMEM206		683	0.336916	HLA-DRB6
683	0.382411	NFE2L2		684	0.336841	C21orf129
684	0.382390	RELT		685	0.336840	GJC1
685	0.382198	IGDCC4		686	0.336822	NOS3
686	0.382179	CD82		687	0.336726	IMPG1
687	0.382149	LAMB2		688	0.336712	LELP1
688	0.382097	TCF3		689	0.336697	C15orf60
689	0.381962	RASGRP3		690	0.336679	PCDHGA11
690	0.381958	RCC2		691	0.336658	PRAMEF9
691	0.381940	ZBTB7B		692	0.336521	OR4C15
692	0.381892	SCD		693	0.336510	SAA4
693	0.381889	ASRGL1		694	0.336510	FAM47B
694	0.381854	IRF2BP2		695	0.336460	PRSS21
695	0.381778	C21orf91		696	0.336435	OR10G9
696	0.381768	ZFYVE19		697	0.336423	ETV7
697	0.381704	PLEKHB1		698	0.336415	TBX18
698	0.381567	PDCL3		699	0.336372	SMTNL1
699	0.381454	GPR146		700	0.336367	HOXA10
700	0.381364	DBNDD2		701	0.336324	ZPLD1
701	0.381214	SUMF2		702	0.336316	GPR55
702	0.381175	HEPACAM		703	0.336146	GPR148
703	0.381030	RUNDC2C		704	0.336087	DNAJC5B
704	0.380882	MOCS1		705	0.336069	CHRFAM7A
705	0.380857	SH3PXD2A		706	0.336068	ZAN
706	0.380822	ZNF394		707	0.336027	OR5D16
707	0.380670	LOC100130633		708	0.336026	LOC401913
708	0.380586	TAF3		709	0.335987	IL1RL1
709	0.380585	TMEM98		710	0.335932	CD300LB
710	0.380555	RNF114		711	0.335854	LGALS14
711	0.380518	FAM183B		712	0.335786	ANGPTL3
712	0.380414	FN3K		713	0.335728	RBMXL3
713	0.380056	MBOAT1		714	0.335667	C4BPB
714	0.379992	ACAA2		715	0.335625	LOC100288975
715	0.379934	NFIA		716	0.335554	SCN4A
716	0.379617	IKBKB		717	0.335506	C7orf66
717	0.379612	HEBP2		718	0.335502	LOC100128219
718	0.379519	C5orf62		719	0.335500	TRPM1
719	0.379440	RHOBTB1		720	0.335469	LHX4
720	0.379408	FBXO7		721	0.335366	SPINK14
721	0.379400	TMEM38B		722	0.335364	SLCO1B3
722	0.379382	ANGPTL2		723	0.335339	TPSAB1
723	0.379336	PRKD3		724	0.335301	SLC4A1
724	0.379312	GPR37L1		725	0.335285	ABCG5
725	0.379303	PSEN1		726	0.335261	CD300LF
726	0.379237	LOC399744		727	0.335214	SERPINA13
727	0.379185	PGCP		728	0.335187	CBX2
728	0.379152	C13orf15		729	0.335149	DCAF10
729	0.379114	SGK2		730	0.335113	CLEC1B
730	0.378937	STK33		731	0.335048	TXNDC2
731	0.378923	NDE1		732	0.335044	CLEC17A
732	0.378923	PLEKHH2		733	0.334975	IFLTD1
733	0.378906	MLLT4		734	0.334949	ADAM18
734	0.378803	EMCN		735	0.334939	NCRNA00167
735	0.378756	FIBIN		736	0.334897	C16orf78
736	0.378725	CARD6		737	0.334882	TRPA1
737	0.378559	P2RY14		738	0.334838	BARX1
738	0.378514	MCM3APAS		739	0.334818	LOC100132147
739	0.378382	MARCH3		740	0.334779	FER1L6
740	0.378355	CXCL12		741	0.334701	FLG2
741	0.378307	SOX17		742	0.334628	ABCB5
742	0.378284	ENPP2		743	0.334627	SERINC2
743	0.378251	CYorf15B		744	0.334519	OTUD6A
744	0.378063	ELK4		745	0.334434	OR1G1
745	0.377656	TBC1D9B		746	0.334433	OR2T1
746	0.377565	IER2		747	0.334421	LOC644634
747	0.377473	FGFR3		748	0.334289	PDILT
748	0.377414	IFITM2		749	0.334207	PAPPA2
749	0.377344	EML4		750	0.334194	OR1L1
750	0.377227	CCDC121		751	0.334185	MRGPRX1
751	0.377216	MICALL1		752	0.334181	PKD1L1
752	0.377208	C2orf72		753	0.334122	GSX2
753	0.377193	LPP		754	0.334107	CASC2
754	0.377182	GAB1		755	0.334106	C9orf66
755	0.377151	EPHX2		756	0.334033	C6orf208
756	0.377133	APIP		757	0.334002	GDF3
757	0.377080	COL9A3		758	0.333854	KRT16P2
758	0.376420	TRPC3		759	0.333831	C9orf96
759	0.376318	CTSC		760	0.333802	CCRL1
760	0.376300	C2orf49		761	0.333787	CXCL6
761	0.376264	CHD1L		762	0.333782	C7orf45
762	0.376207	CHRAC1		763	0.333779	ANO7
763	0.375990	FKBP5		764	0.333775	C9orf173
764	0.375963	AGXT2L2		765	0.333755	FABP4
765	0.375864	ZNF462		766	0.333689	PAPPA
766	0.375830	BCL2L12		767	0.333665	LOC646508
767	0.375782	HVCN1		768	0.333628	OR8J3
768	0.375756	C6orf72		769	0.333616	UGT2B4
769	0.375674	TGFB2		770	0.333599	FGF3
770	0.375604	HPSE2		771	0.333545	C10orf126
771	0.375315	SLC25A13		772	0.333523	ACRV1
772	0.375208	ASB13		773	0.333508	DISP1
773	0.375203	IRF9		774	0.333494	CDK15
774	0.374999	CARNS1		775	0.333395	DNAJB3
775	0.374989	DNHD1		776	0.333358	LOC442249
776	0.374900	REPIN1		777	0.333167	C7orf62
777	0.374664	LITAF		778	0.333135	LENEP
778	0.374404	CXCR4		779	0.333135	OR2G3
779	0.374091	RNF125		780	0.333126	KLK2
780	0.374060	BCAS1		781	0.333105	HTR3C
781	0.373952	ROM1		782	0.333069	OR51I1
782	0.373923	EYA4		783	0.333010	PKHD1
783	0.373874	CYP20A1		784	0.332960	IL23R
784	0.373862	RCBTB1		785	0.332957	VIL1
785	0.373845	PAQR6		786	0.332950	SLC22A25
786	0.373740	RAB11B		787	0.332905	PRR23A
787	0.373728	PRKAA1		788	0.332894	CCDC83
788	0.373723	SALL1		789	0.332877	CSTL1
789	0.373721	CPM		790	0.332827	XIST
790	0.373720	C1orf54		791	0.332765	RGS13
791	0.373588	CRYAB		792	0.332588	OSR2
792	0.373579	ARHGEF37		793	0.332585	SPANXN5
793	0.373578	PIGN		794	0.332549	CDC25C
794	0.373561	TET2		795	0.332526	ACSM3
795	0.373456	SOX13		796	0.332501	AP1M2
796	0.373363	FBXO8		797	0.332473	SLC12A3
797	0.373357	MALAT1		798	0.332468	SCO1
798	0.373336	ARHGAP23		799	0.332414	OR5AN1
799	0.373289	CAMK2G		800	0.332402	PDE6A
800	0.373212	PLAUR		801	0.332364	SLFN14
801	0.373147	PNPT1		802	0.332190	LSR
802	0.372849	SDC4		803	0.332119	FCRL3
803	0.372813	SEMA6A		804	0.332083	OR8G5
804	0.372766	EPM2A		805	0.332059	FUT3
805	0.372711	ZDHHC2		806	0.331968	HAPLN1
806	0.372600	MAGT1		807	0.331925	OR5H15
807	0.372492	LOC100130691		808	0.331917	CAPZA3
808	0.372446	NET1		809	0.331911	KIF11
809	0.372443	MTCP1NB		810	0.331909	OR5B2
810	0.372392	ASCL1		811	0.331814	TES
811	0.372388	ST6GALNAC1		812	0.331808	RDH13
812	0.372382	TMED7		813	0.331801	KLHL10
813	0.372381	USP8		814	0.331751	NPSR1
814	0.372362	STXBP3		815	0.331735	CEACAM8
815	0.372340	ST6GALNAC3		816	0.331727	NOX1
816	0.372339	TSEN15		817	0.331715	TBPL2
817	0.371984	ZNF24		818	0.331712	OR5D13
818	0.371910	TCFL5		819	0.331703	CDH1
819	0.371791	PTAR1		820	0.331674	C1orf180
820	0.371785	AMOTL1		821	0.331660	MTL5
821	0.371761	SCN1A		822	0.331574	OR6F1
822	0.371728	C7orf41		823	0.331567	NCRNA00161
823	0.371718	SKA2		824	0.331566	HSF5
824	0.371603	PTPRD		825	0.331512	IFNA8
825	0.371588	LDLRAP1		826	0.331455	XCR1
826	0.371585	ATP10B		827	0.331455	CHRNA9
827	0.371575	C9orf167		828	0.331437	DEFB107B
828	0.371338	LAMP2		829	0.331351	SCEL
829	0.371328	CD9		830	0.331317	C10orf136
830	0.371129	BNIP2		831	0.331310	CCL17
831	0.371007	CTTN		832	0.331283	OR6T1
832	0.370968	SHROOM4		833	0.331258	CXorf65
833	0.370946	YES1		834	0.331203	FBXO39
834	0.370832	ABCC9		835	0.331201	SAMD7
835	0.370815	HLA-J		836	0.331131	LOC100129194
836	0.370756	RBPMS		837	0.331107	C1orf223
837	0.370710	LOC440459		838	0.331081	MAGEA4
838	0.370692	NKX6-1		839	0.331079	OR4D11
839	0.370625	FADS1		840	0.331079	TSSK6
840	0.370612	SEMA3B		841	0.331071	LOC149134
841	0.370582	KIF13B		842	0.331035	GCG
842	0.370488	GTF2I		843	0.331033	LOC147710
843	0.370383	FAM35A		844	0.331026	MUC2
844	0.370314	SEPT10		845	0.331009	GP5
845	0.370265	RNF141		846	0.330916	FAM150A
846	0.370213	MCC		847	0.330907	SLC5A1
847	0.370006	TARSL2		848	0.330893	OR56A5
848	0.369912	CCDC136		849	0.330886	HOXC11
849	0.369819	ERLIN2		850	0.330850	GJA5
850	0.369810	CCDC125		851	0.330769	OR1B1
851	0.369786	PKP4		852	0.330735	DNASE2B
852	0.369726	GBP3		853	0.330713	NCRNA00114
853	0.369660	SLC44A1		854	0.330687	GPR65
854	0.369461	BTBD17		855	0.330642	CST11
855	0.369418	KCNJ14		856	0.330638	IRX6
856	0.369404	FOXS1		857	0.330602	NOX4
857	0.369304	TCIRG1		858	0.330600	FETUB
858	0.369152	MAPKAPK3		859	0.330594	C3AR1
859	0.369049	SLC1A3		860	0.330587	OOEP
860	0.369033	EPB41L2		861	0.330550	ARL11
861	0.368969	CCNG1		862	0.330548	CLDN2
862	0.368837	N6AMT1		863	0.330526	CAPN8
863	0.368672	QTRTD1		864	0.330511	OR2A4
864	0.368643	EVI2A		865	0.330468	TSPY1
865	0.368639	ZNF395		866	0.330440	KLF17
866	0.368626	MMP15		867	0.330412	OLFM4
867	0.368612	PMP22		868	0.330407	CLEC4E
868	0.368589	CLEC3B		869	0.330352	GJC3
869	0.368587	TTC39A		870	0.330351	ARPM1
870	0.368542	PAICS		871	0.330319	LOC154822
871	0.368511	PDE11A		872	0.330315	C4orf38
872	0.368493	PFKFB2		873	0.330258	TRIM49
873	0.368481	TAF12		874	0.330246	NIPAL2
874	0.368470	RECQL5		875	0.330174	OR56B1
875	0.368465	KIF1C		876	0.330117	GABRP
876	0.368372	SCRG1		877	0.329943	OR8K5
877	0.368301	DYNC1I2		878	0.329913	OR51G1
878	0.368173	GK5		879	0.329893	DAOA
879	0.368173	IVNS1ABP		880	0.329882	UMODL1
880	0.368155	CD302		881	0.329830	C9orf139
881	0.368074	ATPAF1		882	0.329816	CCR5
882	0.368070	ACO1		883	0.329815	LST-3TM12
883	0.368009	LOC150568		884	0.329786	C18orf62
884	0.367992	HEPH		885	0.329676	TGM6
885	0.367821	EMB		886	0.329633	AQPEP
886	0.367739	ABL1		887	0.329611	RNASE8
887	0.367633	TMEM104		888	0.329596	C12orf37
888	0.367631	C5orf56		889	0.329582	RCN3
889	0.367588	FAM116A		890	0.329562	FLJ30679
890	0.367527	MUSTN1		891	0.329562	TCHH
891	0.367517	ENPP6		892	0.329488	TAS2R41
892	0.367506	IFI44L		893	0.329482	RPL23AP53
893	0.367484	CLIC4		894	0.329457	OR7C2
894	0.367149	TUG1		895	0.329453	LOC400643
895	0.367118	TRPM6		896	0.329374	DEFA4
896	0.367063	EIF5A2		897	0.329339	OR6V1
897	0.367030	ACLY		898	0.329336	HOXD13
898	0.366989	PXK		899	0.329315	C11orf85
899	0.366845	TIPARP		900	0.329264	ATP2A1
900	0.366725	RHOG		901	0.329172	C20orf123
901	0.366720	PNN		902	0.329104	ICOS
902	0.366537	CMTM5		903	0.329017	VPREB1
903	0.366402	SH3TC2		904	0.328988	AMTN
904	0.366269	POLA1		905	0.328960	C3orf27
905	0.366234	TANC1		906	0.328937	CYP4F22
906	0.366194	CDC42SE1		907	0.328934	TRIM72
907	0.366190	RHOQ		908	0.328911	KRTAP19-1
908	0.366183	NDRG2		909	0.328875	SLC36A2
909	0.366121	RPL23AP53		910	0.328874	ABCC11
910	0.366102	GPIHBP1		911	0.328871	LOC728431
911	0.366021	GUSBP1		912	0.328846	FAM25A
912	0.365983	FAM149B1		913	0.328781	C10orf72
913	0.365977	PTH1R		914	0.328753	ASPG
914	0.365899	KHNYN		915	0.328690	C1orf177
915	0.365803	GPRC5B		916	0.328663	PRDM9
916	0.365708	PRDX6		917	0.328653	RDH16
917	0.365707	SRGN		918	0.328652	CYP3A5
918	0.365590	ZCCHC8		919	0.328648	OR10S1
919	0.365518	UBXN2A		920	0.328617	LIPF
920	0.365481	TGFB3		921	0.328607	SYT14L
921	0.365316	MFNG		922	0.328529	PXT1
922	0.365147	POLR3G		923	0.328505	GPR171
923	0.365103	SIPA1		924	0.328501	ESPN
924	0.365100	SLC9A3R2		925	0.328477	OR13G1
925	0.365084	RAB13		926	0.328383	FABP2
926	0.365079	CRYL1		927	0.328378	HLA-DQB2
927	0.364863	CXorf36		928	0.328331	LILRB5
928	0.364749	PYCR2		929	0.328326	OR51Q1
929	0.364694	HLA-E		930	0.328306	C15orf32
930	0.364601	ARHGEF10		931	0.328234	CD14
931	0.364539	IFRD2		932	0.328203	C20orf79
932	0.364458	C2orf68		933	0.328201	ALOX15
933	0.364451	PLA2G16		934	0.328197	TAAR5
934	0.364420	LOC728914		935	0.328115	C11orf84
935	0.364405	KIAA0467		936	0.328113	LOC100128818
936	0.364404	C1QTNF1		937	0.328092	CPS1IT1
937	0.364375	CPXM2		938	0.328090	CLDN25
938	0.364364	ZCCHC24		939	0.328075	ADAMTS15
939	0.364284	GPR124		940	0.328057	CMA1
940	0.364243	ZEB2		941	0.328053	TRPC7
941	0.364157	CFHR3		942	0.328048	MYO3B
942	0.363935	EMP2		943	0.328045	REG3G
943	0.363907	GALNTL2		944	0.328044	GDF9
944	0.363891	CDH20		945	0.328037	GK2
945	0.363852	IQGAP1		946	0.328025	B4GALNT3
946	0.363835	CLMN		947	0.327961	C10orf55
947	0.363778	ANXA5		948	0.327942	MBL2
948	0.363769	PRINS		949	0.327939	C19orf67
949	0.363636	PDCL		950	0.327911	TNS4
950	0.363552	FMO5		951	0.327896	ALOXE3
951	0.363510	KCNH8		952	0.327871	HOXA6
952	0.363509	FBXL7		953	0.327861	FLJ25758
953	0.363405	SAV1		954	0.327820	FAM46B
954	0.363317	LAP3		955	0.327786	DCAF8L1
955	0.363224	GNPTG		956	0.327767	LAD1
956	0.363000	LRRC49		957	0.327754	HOXB8
957	0.362966	GBP2		958	0.327717	CD28
958	0.362949	RAB30		959	0.327703	COX7B2
959	0.362779	C2orf82		960	0.327700	C4orf35
960	0.362658	CDC14B		961	0.327658	HRH4
961	0.362623	LGR5		962	0.327621	C14orf166B
962	0.362587	SLC24A6		963	0.327586	MMP26
963	0.362516	HLA-C		964	0.327577	C14orf177
964	0.362498	SNX19		965	0.327497	AQP12A
965	0.362494	NUMA1		966	0.327290	TAAR2
966	0.362465	GIMAP7		967	0.327265	ZNF415
967	0.362378	NOL8		968	0.327257	NFAM1
968	0.362349	MYH9		969	0.327238	KIAA1683
969	0.362237	FZD6		970	0.327201	ANKS4B
970	0.362129	VAMP5		971	0.327192	G6PC
971	0.362027	SREBF1		972	0.327177	CLRN1
972	0.361978	MPDU1		973	0.327162	OR2J3
973	0.361749	IP6K3		974	0.327124	NHLH2
974	0.361682	FOXN3		975	0.327053	AFM
975	0.361680	IFI44		976	0.327021	HMGA2
976	0.361672	NOTCH2		977	0.326992	LOC727820
977	0.361601	C22orf13		978	0.326980	PRKCSH
978	0.361509	CASP4		979	0.326927	LOC728012
979	0.361416	PPP1R12B		980	0.326879	COLEC10
980	0.361359	HSD11B1		981	0.326857	TMEM202
981	0.361280	RABEP2		982	0.326799	MUC12
982	0.361258	RBP7		983	0.326762	HOXC10
983	0.361236	CTTNBP2		984	0.326671	TBC1D27
984	0.361214	RRBP1		985	0.326631	FAM111B
985	0.361091	CDC42BPA		986	0.326624	OR8A1
986	0.361071	MTA2		987	0.326602	TAOK1
987	0.361015	FAM198A		988	0.326569	TMPRSS6
988	0.360895	OR7E24		989	0.326533	HUNK
989	0.360883	NAV2		990	0.326512	KRTAP9-3
990	0.360821	MEGF10		991	0.326506	GDPD4
991	0.360817	TMEM110		992	0.326484	EXOC3L
992	0.360775	DYSF		993	0.326480	TMIGD1
993	0.360676	MOG		994	0.326431	LOC100129551
994	0.360549	C7orf46		995	0.326357	KIR2DL1
995	0.360230	COL4A4		996	0.326340	OR5H2
996	0.360229	ZNF790		997	0.326324	LOC642864
997	0.360224	SEMA4D		998	0.326296	KCNJ15
998	0.360172	PKN2		999	0.326276	S100A7A
999	0.360094	ABCD2		1000	0.326272	LOC100292114
1000	0.360089	MAP3K3		1001	0.326258	LYPD3
1001	0.360070	ENPP4		1002	0.326251	C21orf121
1002	0.359946	ACTL6A		1003	0.326240	MYOZ2
1003	0.359931	CDK6		1004	0.326197	SP7
1004	0.359908	ASPA		1005	0.326163	C1orf129
1005	0.359901	ACER3		1006	0.326120	LOC151300
1006	0.359734	HSPA2		1007	0.326069	C2orf78
1007	0.359706	FAM198B		1008	0.326064	MARVELD3
1008	0.359559	SCARA3		1009	0.326048	MXRA5
1009	0.359446	MAG		1010	0.325992	KRT9
1010	0.359423	CD97		1011	0.325969	SIM1
1011	0.359394	C6orf167		1012	0.325967	SERPINB3
1012	0.359345	CD164		1013	0.325965	CABP4
1013	0.359252	SMAD5		1014	0.325860	NCRNA00239
1014	0.359250	SERINC5		1015	0.325855	CATSPER4
1015	0.359209	ADAM15		1016	0.325825	FGB
1016	0.359163	HLA-F		1017	0.325809	TSSK4
1017	0.359160	ZC3H12C		1018	0.325745	MMP20
1018	0.359141	LOC100288578		1019	0.325722	PRR11
1019	0.359120	WSB1		1020	0.325684	KRT20
1020	0.359090	FZD5		1021	0.325662	ESCO2
1021	0.359060	FEZ1		1022	0.325626	CLLU1OS
1022	0.359036	SMOC1		1023	0.325617	OR14C36
1023	0.358987	H2AFV		1024	0.325606	SLC6A14
1024	0.358812	UEVLD		1025	0.325576	DEFB136
1025	0.358686	HSD17B4		1026	0.325475	S100A12
1026	0.358620	TMEM184B		1027	0.325452	IFIT1B
1027	0.358610	JARID2		1028	0.325410	PKD1L2
1028	0.358514	ZKSCAN1		1029	0.325388	PTGER2
1029	0.358413	FLJ23867		1030	0.325361	CLEC4D
1030	0.358307	MFSD2A		1031	0.325326	HSH2D
1031	0.358284	IGFBP7		1032	0.325307	C17orf64
1032	0.358262	ASAP3		1033	0.325276	KCND1
1033	0.358247	EIF2C3		1034	0.325270	BRCA2
1034	0.357884	KCNJ2		1035	0.325267	PON1
1035	0.357881	NINJ2		1036	0.325238	FAM83C
1036	0.357849	NBPF3		1037	0.325208	CLEC3A
1037	0.357841	BACE1		1038	0.325173	TDRD12
1038	0.357833	TJAP1		1039	0.325145	GPER
1039	0.357812	C20orf96		1040	0.325117	C1orf127
1040	0.357677	SLC22A6		1041	0.325112	ULBP1
1041	0.357583	LOC729088		1042	0.325108	NEK8
1042	0.357579	TRIM56		1043	0.325068	BSPH1
1043	0.357538	CLGN		1044	0.325054	HEMGN
1044	0.357475	PCTP		1045	0.325050	CFC1
1045	0.357472	MYOF		1046	0.324962	CCT8L2
1046	0.357393	KDELC1		1047	0.324917	IQCD
1047	0.357227	G3BP1		1048	0.324893	ZNF843
1048	0.357139	ZNF366		1049	0.324846	IKZF1
1049	0.357090	MYCT1		1050	0.324814	NR5A2
1050	0.356999	LOC728431		1051	0.324801	GRM8
1051	0.356996	MYO19		1052	0.324779	LOC200261
1052	0.356984	GTF2H2B		1053	0.324772	WNT9A
1053	0.356802	FAM199X		1054	0.324759	CXorf36
1054	0.356725	CLPX		1055	0.324736	KCNC4
1055	0.356667	EPB41L1		1056	0.324691	RP1
1056	0.356641	TMEM125		1057	0.324674	KIAA1383
1057	0.356595	NCRNA00265		1058	0.324647	C1orf227
1058	0.356537	IRAK4		1059	0.324626	LOC220906
1059	0.356480	LRP1		1060	0.324619	ABCC13
1060	0.356337	CTTNBP2NL		1061	0.324608	ADAMTSL4
1061	0.356260	RALGAPA2		1062	0.324570	RFPL4A
1062	0.356260	COL4A3		1063	0.324564	CCR3
1063	0.356234	ELMOD3		1064	0.324512	GCH1
1064	0.356228	ZNFX1		1065	0.324509	FGR
1065	0.356105	FAM189A2		1066	0.324493	DYNLRB1
1066	0.356067	SLC22A15		1067	0.324483	CEACAM3
1067	0.355952	PLCB4		1068	0.324442	SCNN1B
1068	0.355846	MITF		1069	0.324319	C10orf96
1069	0.355754	VEGFB		1070	0.324310	CCL13
1070	0.355736	CDKAL1		1071	0.324295	MGC14436
1071	0.355670	HPN		1072	0.324279	TYR
1072	0.355652	CD81		1073	0.324272	NOBOX
1073	0.355496	MGC16275		1074	0.324269	RIPK3
1074	0.355481	ABHD11		1075	0.324236	HAVCR1
1075	0.355470	HMG20B		1076	0.324174	SMO
1076	0.355446	CCDC55		1077	0.324154	ESM1
1077	0.355185	FXR1		1078	0.324150	CASZ1
1078	0.355169	RP2		1079	0.324120	LOC100293532
1079	0.355074	ANP32BP1		1080	0.324109	SSX4
1080	0.355027	AGPAT4		1081	0.324096	C21orf116
1081	0.355010	ACSS3		1082	0.324045	LOC399978
1082	0.354895	RAB37		1083	0.324045	FAM71F1
1083	0.354853	PIM1		1084	0.324010	FAM3D
1084	0.354798	RBPJ		1085	0.323974	FBXW10
1085	0.354782	SLMO2		1086	0.323918	PLAC1
1086	0.354735	HNRNPUL1		1087	0.323916	OR1L4
1087	0.354724	ANLN		1088	0.323906	CLDN8
1088	0.354478	ECSCR		1089	0.323894	CYP11B1
1089	0.354407	FAM181B		1090	0.323853	LOC285456
1090	0.354330	RFX4		1091	0.323820	PRHOXNB
1091	0.354326	NOTCH4		1092	0.323814	LOC643659
1092	0.354262	LMCD1		1093	0.323794	TRIM10
1093	0.354258	LRP5L		1094	0.323785	SAA1
1094	0.354167	TTC39B		1095	0.323767	OR51A2
1095	0.354077	ARL13B		1096	0.323741	SGOL1
1096	0.353992	C2orf34		1097	0.323682	ADAMTS7
1097	0.353981	DAG1		1098	0.323642	C12orf77
1098	0.353827	PDCD6IP		1099	0.323607	OR8D4
1099	0.353783	SDPR		1100	0.323603	OR1J2
1100	0.353717	CYorf15A		1101	0.323543	CNBD1
1101	0.353367	LOC439949		1102	0.323522	LOC100128035
1102	0.353258	ROCK1		1103	0.323511	PIGR
1103	0.353256	SEC14L5		1104	0.323450	OR2B3
1104	0.353205	FLJ31485		1105	0.323445	MYOM3
1105	0.353130	INPP1		1106	0.323415	UPK1A
1106	0.353034	KIAA1161		1107	0.323412	LOC653111
1107	0.353004	ABHD5		1108	0.323371	GPX6
1108	0.352908	MARVELD2		1109	0.323370	POU1F1
1109	0.352845	DYNLL2		1110	0.323360	P2RY2
1110	0.352783	ANTXR1		1111	0.323352	ART1
1111	0.352710	SPATA6		1112	0.323331	WDR91
1112	0.352634	VCX		1113	0.323285	OTOP1
1113	0.352355	DNAJB1		1114	0.323269	GLP1R
1114	0.352346	RHOA		1115	0.323262	E2F2
1115	0.352316	MAN2B1		1116	0.323230	PDCL2
1116	0.352247	LZIC		1117	0.323198	TRIP13
1117	0.352225	PHYH		1118	0.323179	TPTE2P3
1118	0.352186	LRP10		1119	0.323177	ACCS
1119	0.352127	BDNFOS		1120	0.323142	PLAU
1120	0.352105	ZZEF1		1121	0.323137	HAND1
1121	0.352001	RAB34		1122	0.323093	CARD18
1122	0.351917	PAN2		1123	0.323056	HIPK4
1123	0.351738	ZNF558		1124	0.323050	KIAA1210
1124	0.351736	TPP1		1125	0.323026	HCG9
1125	0.351716	PATL1		1126	0.323014	KRTAP19-4
1126	0.351519	PARP9		1127	0.322998	TAAR1
1127	0.351451	TSC22D4		1128	0.322962	MTNR1A
1128	0.351338	CASP7		1129	0.322924	CPVL
1129	0.351280	PIGT		1130	0.322825	LOC728836
1130	0.351221	QKI		1131	0.322815	RUFY4
1131	0.351143	AS3MT		1132	0.322797	AGXT
1132	0.351113	LRRC63		1133	0.322770	S100A3
1133	0.351023	DERA		1134	0.322742	LOC100131508
1134	0.350878	ORAOV1		1135	0.322731	KCTD19
1135	0.350673	LOC100288083		1136	0.322718	OR6N2
1136	0.350449	GPR4		1137	0.322711	ADH6
1137	0.350430	GPR75		1138	0.322696	MGC29506
1138	0.350422	SP140		1139	0.322670	CD200R1
1139	0.350405	UBE4B		1140	0.322659	OR2B2
1140	0.350309	RTKN		1141	0.322613	C12orf39
1141	0.350192	IRAK2		1142	0.322607	PSMA8
1142	0.350184	DTX3L		1143	0.322499	C6orf25
1143	0.350047	RHBDD1		1144	0.322481	CPB2
1144	0.350047	PQLC3		1145	0.322480	FCN3
1145	0.349947	PBXIP1		1146	0.322467	SRMS
1146	0.349943	CD74		1147	0.322399	HSD17B2
1147	0.349762	KIF21A		1148	0.322395	CDCP2
1148	0.349644	NONO		1149	0.322332	SSR1
1149	0.349583	TMPPE		1150	0.322276	LOC645769
1150	0.349535	HLA-DPB1		1151	0.322240	NAT1
1151	0.349532	TLR4		1152	0.322164	TUBB1
1152	0.349425	TMEM63A		1153	0.322082	MFAP5
1153	0.349416	TCN2		1154	0.322038	NCRNA00204
1154	0.349365	DUSP16		1155	0.322037	XKR5
1155	0.349330	ZFHX3		1156	0.322012	VSX1
1156	0.349320	EML2		1157	0.322004	C18orf2
1157	0.349189	NCRNA00085		1158	0.322002	PCDHGA5
1158	0.349146	ESAM		1159	0.321893	C22orf30
1159	0.349072	MAP4K4		1160	0.321807	LOC100169752
1160	0.349065	BBOX1		1161	0.321679	HFE2
1161	0.349054	AQP6		1162	0.321622	FABP12
1162	0.349028	CELF5		1163	0.321567	ZSCAN5A
1163	0.348820	NEFH		1164	0.321517	IL1R1
1164	0.348791	ERMN		1165	0.321452	C6orf81
1165	0.348779	TM9SF1		1166	0.321409	CLECL1
1166	0.348748	GALK2		1167	0.321363	ADAMTS12
1167	0.348641	MBNL1		1168	0.321257	SLC6A5
1168	0.348641	P2RX7		1169	0.321226	CXorf58
1169	0.348570	PARP14		1170	0.321220	OR5H1
1170	0.348522	SLC35A4		1171	0.321219	LY6G6F
1171	0.348490	RAB21		1172	0.321194	CSTT
1172	0.348381	NIPAL3		1173	0.321140	LOC388387
1173	0.348349	FLJ37543		1174	0.321128	CRYGC
1174	0.348325	FGF1		1175	0.321124	PAGE2B
1175	0.348123	ITGA1		1176	0.321108	SLAMF6
1176	0.347971	C16orf88		1177	0.321108	GPR97
1177	0.347891	PPARD		1178	0.321073	GALNTL6
1178	0.347871	CNP		1179	0.321066	OR10T2
1179	0.347747	SCLT1		1180	0.321031	WNT3A
1180	0.347668	CRIPAK		1181	0.321025	LOC100129335
1181	0.347582	MPST		1182	0.321019	HAS2
1182	0.347520	CCDC14		1183	0.320990	TFEC
1183	0.347271	SLC12A9		1184	0.320937	REG1P
1184	0.347238	DEXI		1185	0.320933	MORC4
1185	0.347223	RHOQP3		1186	0.320918	SMC1B
1186	0.347196	NSMCE4A		1187	0.320910	ZNF705A
1187	0.347185	CCNE2		1188	0.320861	PRO2012
1188	0.347137	LOC100190986		1189	0.320834	PRR23C
1189	0.347079	NT5C2		1190	0.320808	WFDC12
1190	0.347071	NT5E		1191	0.320769	SPRR3
1191	0.346965	HDGF		1192	0.320694	CRISPLD2
1192	0.346849	COL4A5		1193	0.320644	SLC2A5
1193	0.346788	ACSL1		1194	0.320621	PRND
1194	0.346640	KDM5A		1195	0.320616	RHCE
1195	0.346597	PEX5L		1196	0.320546	BTN1A1
1196	0.346595	CASP9		1197	0.320497	CLLU1
1197	0.346528	PHACTR4		1198	0.320490	OR4S1
1198	0.346304	TM4SF18		1199	0.320474	DNHD1
1199	0.346283	TRIM16L		1200	0.320443	SHH
1200	0.346281	MASP1		1201	0.320435	PHF12
1201	0.346254	FNTA		1202	0.320430	C9orf131
1202	0.346234	SEPT6		1203	0.320401	IL22
1203	0.346135	TOX2		1204	0.320327	ZNF565
1204	0.346075	TRAF1		1205	0.320307	COL5A1
1205	0.346021	ACACB		1206	0.320301	C20orf152
1206	0.345895	MPZL1		1207	0.320271	C11orf64
1207	0.345752	FGD4		1208	0.320251	CYP4F11
1208	0.345612	S100A16		1209	0.320247	TAAR6
1209	0.345594	CCDC152		1210	0.320214	ZNF677
1210	0.345424	C1orf162		1211	0.320207	PRX
1211	0.345394	C9orf130		1212	0.320184	FLJ42393
1212	0.345376	C1orf201		1213	0.320123	LOC283904
1213	0.345314	ZCCHC6		1214	0.320104	KCNA7
1214	0.345183	BCL10		1215	0.320087	CCDC33
1215	0.345142	ARHGAP21		1216	0.320065	FPR3
1216	0.345019	CC2D1B		1217	0.320014	DEFB126
1217	0.345014	C17orf63		1218	0.320011	OAS2
1218	0.344930	RBM6		1219	0.319993	CEP152
1219	0.344930	LOC728401		1220	0.319976	WFDC9
1220	0.344838	SNORD14E		1221	0.319888	KLRK1
1221	0.344781	NUDT8		1222	0.319838	EDDM3B
1222	0.344761	SERPINB9		1223	0.319801	LOC729390
1223	0.344757	HIF1A		1224	0.319783	MSMB
1224	0.344714	ZNF257		1225	0.319760	C21orf82
1225	0.344696	CXorf42		1226	0.319737	OR4X2
1226	0.344554	COMT		1227	0.319713	PTHLH
1227	0.344538	FLJ14186		1228	0.319687	LAMC2
1228	0.344534	DBI		1229	0.319658	LOC255411
1229	0.344389	C11orf24		1230	0.319654	CA9
1230	0.344356	C1GALT1		1231	0.319630	OR51I2
1231	0.344130	SUCLG2		1232	0.319609	PVRL4
1232	0.344100	C13orf31		1233	0.319598	PSKH2
1233	0.344091	TNRC6A		1234	0.319549	CD72
1234	0.344088	PLEKHG3		1235	0.319528	OR6Q1
1235	0.344020	GLUL		1236	0.319520	LOC642587
1236	0.343939	OSBPL1A		1237	0.319510	PASD1
1237	0.343919	GJA9		1238	0.319462	DIO3
1238	0.343883	LRRC32		1239	0.319400	POF1B
1239	0.343870	UNC5B		1240	0.319359	CELA2A
1240	0.343848	DCLRE1C		1241	0.319323	CTLA4
1241	0.343827	ANXA2P1		1242	0.319213	PAX9
1242	0.343780	PPAP2A		1243	0.319211	IGF2
1243	0.343697	ELF2		1244	0.319195	C12orf42
1244	0.343649	SOD3		1245	0.319183	WDR72
1245	0.343633	ACAP2		1246	0.319171	C12orf12
1246	0.343509	CLCN2		1247	0.319141	RUNX1
1247	0.343481	CDC14C		1248	0.319132	CDC20
1248	0.343475	ALG3		1249	0.319041	PSG9
1249	0.343441	HMGN3		1250	0.319033	PROX2
1250	0.343383	FAM71E1		1251	0.319010	OR52I2
1251	0.343319	DIP2A		1252	0.319007	FAM71C
1252	0.343309	SNX22		1253	0.318995	CES1
1253	0.343303	SLC25A33		1254	0.318878	DHRS7C
1254	0.343303	MYST4		1255	0.318827	LOC100132738
1255	0.343270	DAAM2		1256	0.318822	PPP1R3A
1256	0.343233	PSMG2		1257	0.318822	ZFP106
1257	0.343208	THAP10		1258	0.318813	RCOR2
1258	0.342931	RBP1		1259	0.318784	SP140L
1259	0.342907	LOC401357		1260	0.318777	MS4A2
1260	0.342882	TAS2R30		1261	0.318767	CLRN3
1261	0.342861	KIAA1712		1262	0.318744	HAO2
1262	0.342815	STX2		1263	0.318734	LOC647323
1263	0.342632	PIK3C2B		1264	0.318722	LOC647589
1264	0.342607	NOP14		1265	0.318713	PDZK1IP1
1265	0.342584	KLC4		1266	0.318583	OR2B6
1266	0.342553	LSR		1267	0.318532	C9orf152
1267	0.342424	TYW1B		1268	0.318519	GPR151
1268	0.342404	SMC2		1269	0.318515	SAA3P
1269	0.342393	HSBP1L1		1270	0.318505	FOXD3
1270	0.342378	ACADSB		1271	0.318477	CBLC
1271	0.342256	ANUBL1		1272	0.318464	UBOX5
1272	0.342211	LIMD1		1273	0.318404	C16orf81
1273	0.342172	PRR5L		1274	0.318395	POU2F2
1274	0.342162	SPOCD1		1275	0.318388	HIST1H2BA
1275	0.342158	SOCS4		1276	0.318367	APOL4
1276	0.342137	RPE65		1277	0.318364	SSX8
1277	0.342109	DENND2A		1278	0.318300	TCHHL1
1278	0.342076	NRG1		1279	0.318268	SLC22A14
1279	0.342059	INVS		1280	0.318259	LOC283683
1280	0.342032	HSPB8		1281	0.318256	SPP2
1281	0.341863	SHPK		1282	0.318256	BASE
1282	0.341824	FGD5		1283	0.318241	GPR45
1283	0.341642	RNF144A		1284	0.318207	C9orf70
1284	0.341639	MTF1		1285	0.318191	LOC84931
1285	0.341609	LOC91316		1286	0.318185	OR6B3
1286	0.341607	PPCDC		1287	0.318182	LOC100287641
1287	0.341541	CAV1		1288	0.318169	C1orf106
1288	0.341523	HMGXB3		1289	0.318166	OR10W1
1289	0.341521	LOC100129034		1290	0.318125	OR52K1
1290	0.341521	GALNT7		1291	0.318121	PNLIPRP2
1291	0.341459	LOC100131754		1292	0.318091	CRYBA4
1292	0.341420	PHKA1		1293	0.318076	HSPG2
1293	0.341360	SPTLC2		1294	0.317968	NRL
1294	0.341358	ANK1		1295	0.317947	GYPB
1295	0.341264	CEP152		1296	0.317925	KCNN4
1296	0.341193	SPON1		1297	0.317868	CCDC106
1297	0.341162	SIAE		1298	0.317860	LOC730256
1298	0.341079	ARL6IP6		1299	0.317830	TCL6
1299	0.340772	SSPN		1300	0.317811	C4orf7
1300	0.340749	ZNF688		1301	0.317804	FAM26F
1301	0.340723	MAOA		1302	0.317761	OR2AE1
1302	0.340717	LAG3		1303	0.317756	CTAGE1
1303	0.340710	CARD10		1304	0.317736	ACPP
1304	0.340707	SECISBP2L		1305	0.317703	LRRC18
1305	0.340572	SMARCC1		1306	0.317695	TEX28
1306	0.340568	CHD7		1307	0.317695	CLCA1
1307	0.340552	LEAP2		1308	0.317676	SPANXN4
1308	0.340512	MSRB3		1309	0.317652	CSF3
1309	0.340474	GPD1		1310	0.317605	SH2D4B
1310	0.340431	ENDOD1		1311	0.317602	PTCHD3
1311	0.340410	NTN1		1312	0.317592	CABP5
1312	0.340385	LOC729305		1313	0.317591	LGSN
1313	0.340324	ATP5S		1314	0.317565	CTCFL
1314	0.340256	C15orf44		1315	0.317543	CLEC6A
1315	0.340244	LOC441869		1316	0.317531	ASB14
1316	0.340224	LLGL1		1317	0.317480	CASS4
1317	0.340165	STS		1318	0.317479	FAM197Y9
1318	0.340109	C20orf43		1319	0.317477	LOC285740
1319	0.340088	RFXANK		1320	0.317471	VN1R5
1320	0.340029	C15orf5		1321	0.317461	TGIF2LX
1321	0.340021	TBC1D16		1322	0.317437	LOC126536
1322	0.339937	PPP1R3E		1323	0.317394	OR9A4
1323	0.339918	TMC7		1324	0.317364	OR7A5
1324	0.339901	AP4E1		1325	0.317357	KCNJ13
1325	0.339860	PMFBP1		1326	0.317354	NBLA00301
1326	0.339859	NPCDR1		1327	0.317328	ADIG
1327	0.339837	SGMS1		1328	0.317310	C12orf74
1328	0.339761	RIN2		1329	0.317287	C17orf53
1329	0.339755	MAP7D3		1330	0.317273	WBSCR28
1330	0.339735	PELI2		1331	0.317074	SLC23A3
1331	0.339731	LOC100288196		1332	0.317058	MYO15B
1332	0.339723	GOLGA4		1333	0.317055	UGT2A1
1333	0.339618	ATP6V0A2		1334	0.317010	OR10R2
1334	0.339563	GJB6		1335	0.317005	DKFZP686I15217
1335	0.339555	NDST1		1336	0.316984	LOC401131
1336	0.339544	EMR2		1337	0.316964	LOC646470
1337	0.339508	LAMA3		1338	0.316908	DNMT3L
1338	0.339371	IL3RA		1339	0.316879	C12orf56
1339	0.339100	CD55		1340	0.316838	PPBP
1340	0.339016	HS3ST5		1341	0.316813	PNLIPRP1
1341	0.338962	MFRP		1342	0.316802	INSL5
1342	0.338919	TTLL4		1343	0.316801	HOXD4
1343	0.338702	ANGPTL4		1344	0.316731	KRT32
1344	0.338638	HIBADH		1345	0.316692	ZNF792
1345	0.338636	S100A11		1346	0.316656	RFX6
1346	0.338585	PLA2R1		1347	0.316635	MYH6
1347	0.338555	SCLY		1348	0.316630	LHCGR
1348	0.338518	MAP4K5		1349	0.316589	MASP2
1349	0.338508	LSM14A		1350	0.316586	TGIF2
1350	0.338435	EPN3		1351	0.316570	KRTAP9-8
1351	0.338435	SYNGR2		1352	0.316442	LY6G6E
1352	0.338415	TMEM144		1353	0.316402	KCNG2
1353	0.338326	STAT1		1354	0.316395	KCNU1
1354	0.338248	PLCD1		1355	0.316353	CLEC12A
1355	0.338168	BBS9		1356	0.316344	POU4F2
1356	0.338160	ANKIB1		1357	0.316322	ITPRIPL1
1357	0.337932	RUFY1		1358	0.316301	METT10D
1358	0.337798	WDR85		1359	0.316274	LOC728373
1359	0.337760	PHLDB1		1360	0.316250	PRAMEF3
1360	0.337736	MATN3		1361	0.316210	LIPJ
1361	0.337652	FOXN2		1362	0.316154	WDR81
1362	0.337531	SLCO2B1		1363	0.316115	SELL
1363	0.337498	TMEM149		1364	0.316103	STRA8
1364	0.337383	AASS		1365	0.316095	TMC1
1365	0.337314	ACCN2		1366	0.316086	GGNBP1
1366	0.337284	TCF15		1367	0.316069	XKRX
1367	0.337271	WDR20		1368	0.316047	NBPF7
1368	0.337227	CTNS		1369	0.315975	ATP6V1G3
1369	0.337224	ZSCAN16		1370	0.315972	OR4N5
1370	0.337122	SRI		1371	0.315970	SAFB
1371	0.337105	SLC13A5		1372	0.315963	TEAD2
1372	0.337040	RAMP3		1373	0.315937	MAGEA2
1373	0.336980	HERC2P4		1374	0.315933	CDCP1
1374	0.336904	PLEKHH3		1375	0.315916	RGSL1
1375	0.336903	IDE		1376	0.315899	PLAC1L
1376	0.336890	C1orf122		1377	0.315890	OR4C46
1377	0.336782	AZGP1		1378	0.315876	KRTAP1-3
1378	0.336763	USHBP1		1379	0.315866	SOBP
1379	0.336743	MGC16025		1380	0.315857	SLC28A1
1380	0.336709	KIAA0776		1381	0.315857	ACVRL1
1381	0.336686	TMEM139		1382	0.315852	TGM4
1382	0.336623	SNX9		1383	0.315786	MELK
1383	0.336528	TMEM41B		1384	0.315741	BTLA
1384	0.336322	COL14A1		1385	0.315733	SULT6B1
1385	0.336269	TEP1		1386	0.315715	TMEM213
1386	0.336131	CNKSR3		1387	0.315708	UTF1
1387	0.336045	USP53		1388	0.315700	HSD3B2
1388	0.336003	FUBP3		1389	0.315692	HCG4P6
1389	0.335884	TAX1BP3		1390	0.315685	FABP9
1390	0.335796	ACVRL1		1391	0.315631	CAMP
1391	0.335724	FAM21A		1392	0.315559	SLC5A9
1392	0.335689	EIF4EBP2		1393	0.315556	C17orf74
1393	0.335684	LRP5		1394	0.315550	UBQLNL
1394	0.335631	LGALS9C		1395	0.315535	CXCR2
1395	0.335621	SLC35B2		1396	0.315521	MFI2
1396	0.335606	CHDH		1397	0.315498	OR51V1
1397	0.335536	FAM111A		1398	0.315491	KRT75
1398	0.335484	HLA-A		1399	0.315432	HPX
1399	0.335472	BTBD8		1400	0.315429	LOC100133280
1400	0.335427	TCF7L2		1401	0.315401	OR5K1
1401	0.335371	PTPRB		1402	0.315314	AGBL1
1402	0.335311	TRAF6		1403	0.315308	CXCL17
1403	0.335252	CNDP2		1404	0.315251	TDGF3
1404	0.335240	CUX1		1405	0.315227	PRAMEF4
1405	0.335216	KANK4		1406	0.315227	TMEM174
1406	0.335170	DMRTC2		1407	0.315216	LRG1
1407	0.335070	NBPF8		1408	0.315215	P2RX1
1408	0.335016	ADARB2		1409	0.315204	SPRR2E
1409	0.334993	PLXND1		1410	0.315184	MS4A5
1410	0.334927	VWF		1411	0.315147	FAM47A
1411	0.334905	CCRL1		1412	0.315147	LOC151658
1412	0.334867	HSPB6		1413	0.315144	MS4A3
1413	0.334835	LIPI		1414	0.315134	CEACAM22P
1414	0.334818	C4orf42		1415	0.315098	TNFSF11
1415	0.334801	LATS2		1416	0.315052	DCAF4L2
1416	0.334784	FAM104B		1417	0.315033	NLRP7
1417	0.334762	NKX2-1		1418	0.315010	OR5R1
1418	0.334643	FA2H		1419	0.314967	SERPINB13
1419	0.334635	APPL2		1420	0.314921	FBXO47
1420	0.334566	UTRN		1421	0.314886	LOC100129033
1421	0.334562	LOC100128460		1422	0.314874	OPN5
1422	0.334547	SRP54		1423	0.314846	MAMSTR
1423	0.334469	PRTFDC1		1424	0.314844	GPR50
1424	0.334453	LOC729915		1425	0.314719	ABCA10
1425	0.334388	RHOC		1426	0.314692	TTTY1
1426	0.334354	KLHL32		1427	0.314689	C8orf51
1427	0.334317	CEP97		1428	0.314682	DLGAP5
1428	0.334285	SORT1		1429	0.314681	DCD
1429	0.334201	PSMB8		1430	0.314659	GPR174
1430	0.334169	NXT2		1431	0.314627	TEX13A
1431	0.334134	HSD17B12		1432	0.314573	C9orf53
1432	0.334134	MED11		1433	0.314526	DSCR8
1433	0.334111	HSPB1		1434	0.314485	MAGEB16
1434	0.334104	NADSYN1		1435	0.314464	AWAT2
1435	0.334065	KIAA1529		1436	0.314441	CES4
1436	0.334056	EGFL8		1437	0.314432	HPSE
1437	0.334048	OAS2		1438	0.314420	KRT34
1438	0.333895	CDK19		1439	0.314402	LOC285735
1439	0.333854	ADSSL1		1440	0.314349	GH2
1440	0.333847	HCN2		1441	0.314339	OR5V1
1441	0.333842	PDPR		1442	0.314333	TREML2
1442	0.333833	UACA		1443	0.314323	FANCD2
1443	0.333803	LOC440181		1444	0.314291	OR56B4
1444	0.333745	C10orf72		1445	0.314285	DAPP1
1445	0.333668	LOC646576		1446	0.314273	ACCN5
1446	0.333664	C1orf84		1447	0.314245	TCTE1
1447	0.333640	ADIPOR2		1448	0.314231	LOC349408
1448	0.333621	ALS2CR8		1449	0.314219	TBC1D22A
1449	0.333553	CCDC45		1450	0.314216	TTTY11
1450	0.333526	ANXA2		1451	0.314214	AGXT2
1451	0.333415	ABCA9		1452	0.314212	RBMY1A1
1452	0.333369	YIF1A		1453	0.314125	LOC286238
1453	0.333287	MYADML2		1454	0.314021	CXorf66
1454	0.333226	HMBS		1455	0.313963	LOC643085
1455	0.333191	HMSD		1456	0.313956	OR5I1
1456	0.333078	PURA		1457	0.313915	SYPL2
1457	0.333052	GRAMD1C		1458	0.313912	PML
1458	0.332888	DNAJC1		1459	0.313897	OR6K3
1459	0.332861	KANK3		1460	0.313877	PLCZ1
1460	0.332834	ZFP36L2		1461	0.313865	CDAN1
1461	0.332787	NCKAP5		1462	0.313859	OR10Q1
1462	0.332762	TMEM140		1463	0.313777	LOC400084
1463	0.332737	NBPF11		1464	0.313775	TP73
1464	0.332698	BCAT2		1465	0.313760	DAZL
1465	0.332654	MYST3		1466	0.313744	LAX1
1466	0.332642	ANTXR2		1467	0.313681	CALHM3
1467	0.332594	TNFSF10		1468	0.313675	PTGES
1468	0.332443	ANKRD40		1469	0.313661	CLDN17
1469	0.332414	PRTG		1470	0.313653	LOC729275
1470	0.332363	ADPRH		1471	0.313642	CNGB3
1471	0.332355	MLL3		1472	0.313583	H6PD
1472	0.332349	PGGT1B		1473	0.313571	PLA2G2E
1473	0.332322	PRELID2		1474	0.313528	OR7C1
1474	0.332305	NHEDC1		1475	0.313527	GPRC6A
1475	0.332293	ENAH		1476	0.313505	FLJ37396
1476	0.332231	OMG		1477	0.313450	DEFB119
1477	0.332193	RCAN2		1478	0.313440	EPS8L3
1478	0.332059	SMARCD2		1479	0.313433	PTGER3
1479	0.332041	TTPA		1480	0.313433	HSFY2
1480	0.332019	C20orf108		1481	0.313425	RNASE10
1481	0.331988	PFKFB3		1482	0.313394	LOC284801
1482	0.331971	ZNF565		1483	0.313390	MYO7B
1483	0.331946	DDX60L		1484	0.313357	LOC100128139
1484	0.331808	ITGB3		1485	0.313355	PAX7
1485	0.331792	ACSS2		1486	0.313325	GJA3
1486	0.331619	ZNF644		1487	0.313309	PLA2G12B
1487	0.331607	KIAA1958		1488	0.313277	OR52B6
1488	0.331596	NOX4		1489	0.313275	OTOL1
1489	0.331565	GPER		1490	0.313251	C1orf157
1490	0.331564	JAK1		1491	0.313234	FAM132A
1491	0.331546	WSCD1		1492	0.313230	TRIM31
1492	0.331542	LGALS1		1493	0.313214	NEK1
1493	0.331513	RGS3		1494	0.313210	ZNF80
1494	0.331497	FAM107B		1495	0.313186	DUSP21
1495	0.331398	CASC3		1496	0.313181	SHBG
1496	0.331383	ABCA8		1497	0.313179	BREA2
1497	0.331245	VRK2		1498	0.313140	LOC100289436
1498	0.331203	RGS5		1499	0.313137	CDA
1499	0.331199	GOLGA7		1500	0.313087	PRLR
1500	0.331137	LRRC17		1501	0.313086	SCGB1D4
1501	0.331117	REST		1502	0.313064	SERPINA7
1502	0.331056	AIM2		1503	0.313059	TRIM77
1503	0.331019	GAL3ST1		1504	0.312995	TRAM2
1504	0.331011	CEP135		1505	0.312974	PAEP
1505	0.330978	OLFML2A		1506	0.312965	C6orf134
1506	0.330922	AGL		1507	0.312909	ZNF695
1507	0.330852	SNX18		1508	0.312888	C21orf117
1508	0.330737	PVALB		1509	0.312845	F7
1509	0.330503	OLIG2		1510	0.312811	GPR157
1510	0.330500	PML		1511	0.312799	ZAR1L
1511	0.330459	RNF144B		1512	0.312794	AMAC1
1512	0.330435	USP38		1513	0.312764	CAPN6
1513	0.330368	SLC3A2		1514	0.312741	FER1L4
1514	0.330258	SRBD1		1515	0.312563	UCN3
1515	0.330242	VWA1		1516	0.312563	CHI3L2
1516	0.330038	MID2		1517	0.312542	CDX4
1517	0.329990	TMED10		1518	0.312512	TRIM63
1518	0.329982	CLEC14A		1519	0.312506	LOC554201
1519	0.329979	PDP2		1520	0.312417	LOC441601
1520	0.329952	MTM1		1521	0.312379	C8orf39
1521	0.329932	COLEC12		1522	0.312368	HSPB7
1522	0.329914	ZDHHC5		1523	0.312366	OR5M1
1523	0.329890	KLHDC1		1524	0.312354	CSRNP1
1524	0.329805	LPCAT2		1525	0.312332	GRHL3
1525	0.329795	PHLDB2		1526	0.312301	TUSC5
1526	0.329787	SORD		1527	0.312264	CD160
1527	0.329787	BCO2		1528	0.312207	CNGA3
1528	0.329744	PDIA3P		1529	0.312204	CYP11B2
1529	0.329683	LARP4		1530	0.312189	AICDA
1530	0.329622	HADHA		1531	0.312173	TTTY4B
1531	0.329548	MAFIP		1532	0.312115	F2RL1
1532	0.329522	CHD9		1533	0.312097	C12orf50
1533	0.329483	FAM100B		1534	0.312088	ELSPBP1
1534	0.329442	DPF2		1535	0.312075	DIRC1
1535	0.329326	ATP6V0E1		1536	0.312067	NOX3
1536	0.329314	NCSTN		1537	0.312066	MIER2
1537	0.329302	POU2AF1		1538	0.312027	CYP1A1
1538	0.329250	RAB10		1539	0.311996	FSHR
1539	0.329004	TNIP1		1540	0.311977	TPTE2
1540	0.329003	CALD1		1541	0.311975	FMR1NB
1541	0.328875	NASP		1542	0.311903	FCRL4
1542	0.328838	ZNF326		1543	0.311875	CCL11
1543	0.328800	ZNF260		1544	0.311855	HIST1H2BJ
1544	0.328690	PPP2R3A		1545	0.311843	STGC3
1545	0.328683	DEPDC6		1546	0.311806	CTAG1B
1546	0.328671	ACADVL		1547	0.311787	OR6C1
1547	0.328628	PLCD3		1548	0.311756	TNMD
1548	0.328618	SRSF5		1549	0.311665	PTBP1
1549	0.328555	PLSCR1		1550	0.311650	SERPINA2
1550	0.328490	MFSD1		1551	0.311630	OR7G3
1551	0.328465	PIGM		1552	0.311629	C20orf197
1552	0.328373	C2orf64		1553	0.311619	DCST1
1553	0.328287	SFTPC		1554	0.311596	HIST1H2AA
1554	0.328164	FZD10		1555	0.311549	C19orf75
1555	0.328133	NBPF1		1556	0.311523	MMP27
1556	0.327974	TWF1		1557	0.311523	REG1A
1557	0.327899	LRRC8D		1558	0.311504	TTTY9B
1558	0.327862	USH1C		1559	0.311463	LOC100131756
1559	0.327842	HECW1		1560	0.311443	GP1BA
1560	0.327787	ARNT		1561	0.311383	LOC100128460
1561	0.327781	BCOR		1562	0.311376	LOC388882
1562	0.327708	PPP2R1B		1563	0.311362	KCNQ4
1563	0.327652	TMC6		1564	0.311327	HJURP
1564	0.327650	C8orf82		1565	0.311312	CTSE
1565	0.327641	PAFAH1B2		1566	0.311224	C1orf161
1566	0.327589	GNAI3		1567	0.311218	FGFBP2
1567	0.327452	MXI1		1568	0.311205	ZPBP
1568	0.327437	DHFRL1		1569	0.311198	ANGPTL5
1569	0.327430	FAM21C		1570	0.311178	PODN
1570	0.327327	ASAH2C		1571	0.311163	ELF5
1571	0.327325	FLJ45445		1572	0.311153	APOBEC3H
1572	0.327275	BST2		1573	0.311035	C15orf53
1573	0.327271	ZYX		1574	0.311023	OR10G4
1574	0.327200	OFD1		1575	0.310997	OR2D2
1575	0.327191	LOC441416		1576	0.310990	KRT2
1576	0.327165	CORO2B		1577	0.310957	KRTAP1-1
1577	0.327099	MAP2K3		1578	0.310897	SERPINA11
1578	0.327041	ACOX2		1579	0.310811	OR4A5
1579	0.327034	STON1		1580	0.310806	LOC553137
1580	0.327032	ITGA11		1581	0.310806	MYCL1
1581	0.327011	SGK3		1582	0.310782	HS3ST3B1
1582	0.326926	SOX2		1583	0.310774	BCORL2
1583	0.326880	AGER		1584	0.310772	ACOXL
1584	0.326826	ZNF555		1585	0.310766	C1orf130
1585	0.326815	PCBP4		1586	0.310736	SH2D4A
1586	0.326749	ACBD5		1587	0.310680	TMEM72
1587	0.326727	C4orf49		1588	0.310676	C11orf90
1588	0.326689	GIMAP2		1589	0.310626	SLFN13
1589	0.326629	PHACTR2		1590	0.310597	SOX30
1590	0.326603	CDKN1C		1591	0.310586	C21orf7
1591	0.326575	NARG2		1592	0.310576	LOC644422
1592	0.326571	ADPRHL1		1593	0.310567	CKM
1593	0.326502	KIAA1841		1594	0.310563	ZC3H12A
1594	0.326495	SCRN1		1595	0.310537	PHF7
1595	0.326475	C6orf204		1596	0.310490	HTN1
1596	0.326452	CCNK		1597	0.310474	C3orf43
1597	0.326359	LGI3		1598	0.310450	GLT6D1
1598	0.326336	RBM39		1599	0.310401	C17orf46
1599	0.326336	MOSPD2		1600	0.310388	EIF5A
1600	0.326279	PCBD2		1601	0.310385	TAS2R38
1601	0.326276	NAIP		1602	0.310288	ATOH1
1602	0.326264	ARAP1		1603	0.310241	SNTN
1603	0.326189	RNF138		1604	0.310221	NUSAP1
1604	0.326188	ARRDC2		1605	0.310199	PMS1
1605	0.326147	THAP9		1606	0.310184	OR4F4
1606	0.326080	SEC14L1		1607	0.310158	MUC1
1607	0.326063	ZNF192		1608	0.310131	AADACL2
1608	0.326038	MCAM		1609	0.310127	DAZ1
1609	0.326027	CNTLN		1610	0.310104	ACSM4
1610	0.326021	SCN4B		1611	0.310086	TMEM100
1611	0.326020	CD46		1612	0.310008	LOC389873
1612	0.326013	GPR37		1613	0.309995	PF4V1
1613	0.325951	SYNM		1614	0.309961	NR5A1
1614	0.325864	C1orf124		1615	0.309843	LOC728763
1615	0.325757	ITGB5		1616	0.309816	MEP1A
1616	0.325720	DNER		1617	0.309797	AADACL4
1617	0.325664	ZNF480		1618	0.309770	MYH2
1618	0.325640	LARP6		1619	0.309733	WT1
1619	0.325557	FMOD		1620	0.309730	GP6
1620	0.325489	RAB7L1		1621	0.309711	LOC100127886
1621	0.325421	KLHL4		1622	0.309681	TMEM207
1622	0.325381	ANKRD23		1623	0.309617	SPC24
1623	0.325138	COPZ2		1624	0.309615	GPX2
1624	0.325048	PICALM		1625	0.309615	UGT2B15
1625	0.325044	PPP1R8		1626	0.309588	MC2R
1626	0.324990	ARHGAP5		1627	0.309585	C6orf123
1627	0.324907	RORA		1628	0.309555	LOC391081
1628	0.324821	NIPAL4		1629	0.309540	FAM75A2
1629	0.324798	ZBTB25		1630	0.309505	C3orf24
1630	0.324694	LOC100131082		1631	0.309492	LRTM1
1631	0.324684	RASA3		1632	0.309472	GAL3ST2
1632	0.324680	PPAP2C		1633	0.309472	LOC113230
1633	0.324584	GGTLC1		1634	0.309469	HOTAIR
1634	0.324547	SLC14A1		1635	0.309462	ZNF727
1635	0.324508	GOLGA1		1636	0.309432	SCN10A
1636	0.324423	EFS		1637	0.309403	PSCA
1637	0.324314	AMD1		1638	0.309340	SPATA8
1638	0.324289	TTYH2		1639	0.309269	CDC42BPG
1639	0.324287	LOC727982		1640	0.309262	KLK3
1640	0.324202	SLC39A11		1641	0.309165	C15orf50
1641	0.323996	STAG2		1642	0.309112	BTG4
1642	0.323994	SHROOM1		1643	0.309078	HAO1
1643	0.323962	ASTN2		1644	0.309070	T
1644	0.323916	SLC46A3		1645	0.309013	APOBEC2
1645	0.323911	OSGEPL1		1646	0.308997	HTRA3
1646	0.323893	PPAP2B		1647	0.308987	SYNPO2L
1647	0.323854	IWS1		1648	0.308951	CPN2
1648	0.323844	GEMIN5		1649	0.308942	IGHA1
1649	0.323800	MAML1		1650	0.308926	WDR88
1650	0.323727	ACYP2		1651	0.308833	LHFPL1
1651	0.323720	SCP2		1652	0.308813	ENTPD2
1652	0.323662	HIF3A		1653	0.308806	BMP15
1653	0.323589	IL13RA1		1654	0.308747	TMPRSS11B
1654	0.323588	RAB9A		1655	0.308732	MYC
1655	0.323531	TEX2		1656	0.308724	ZNF548
1656	0.323522	KRI1		1657	0.308717	ZSWIM2
1657	0.323491	MEIS3P1		1658	0.308690	TAP2
1658	0.323458	GANC		1659	0.308675	LOC645984
1659	0.323456	TRIP4		1660	0.308666	CLRN2
1660	0.323455	ABCB10		1661	0.308654	RAG2
1661	0.323402	CSAG1		1662	0.308638	C7orf65
1662	0.323316	LOC644422		1663	0.308618	LOC80054
1663	0.323312	LOC283999		1664	0.308582	LOC100129480
1664	0.323225	PTPRH		1665	0.308546	RLIM
1665	0.323168	SGK1		1666	0.308496	HIGD1C
1666	0.323164	C6orf150		1667	0.308490	LCN10
1667	0.323036	MYLK2		1668	0.308480	AKNAD1
1668	0.323017	CYB5R3		1669	0.308476	CRCT1
1669	0.322999	SLC2A1		1670	0.308445	LTBP2
1670	0.322960	ANKAR		1671	0.308399	OR9I1
1671	0.322937	TCP11L2		1672	0.308349	OR4C13
1672	0.322929	RBM28		1673	0.308336	LOC100287737
1673	0.322837	CGN		1674	0.308300	TGM5
1674	0.322826	CYB5R2		1675	0.308286	EPYC
1675	0.322798	ERBB2IP		1676	0.308252	DEFA3
1676	0.322655	GCFC1		1677	0.308236	LAIR1
1677	0.322655	LOC644450		1678	0.308234	EFCAB3
1678	0.322603	WHSC2		1679	0.308220	SERPINB7
1679	0.322586	MTG1		1680	0.308211	UGT1A9
1680	0.322582	LOC100132724		1681	0.308175	TBC1D28
1681	0.322549	FLJ10357		1682	0.308137	FAM166B
1682	0.322544	CP110		1683	0.308119	MGC15705
1683	0.322525	DDR2		1684	0.308116	C6orf201
1684	0.322505	DFFA		1685	0.308009	ERP27
1685	0.322432	PPIL5		1686	0.307985	MMP7
1686	0.322347	ARHGAP11B		1687	0.307981	FLJ20464
1687	0.322346	ZNF362		1688	0.307961	C6
1688	0.322305	NCRNA00168		1689	0.307950	PKDREJ
1689	0.322246	GUCA2B		1690	0.307936	FAM47C
1690	0.322207	C2orf86		1691	0.307888	C1orf125
1691	0.322160	ASPRV1		1692	0.307874	SOS1
1692	0.322145	ZNHIT6		1693	0.307870	TRIM64B
1693	0.322134	TNIP2		1694	0.307826	LOC100287484
1694	0.322125	PAQR9		1695	0.307776	HAAO
1695	0.322062	P4HA1		1696	0.307766	OR5K4
1696	0.321969	NR2F1		1697	0.307726	LOC100128979
1697	0.321889	RBM4B		1698	0.307716	NCF4
1698	0.321867	POLK		1699	0.307676	SIGLECP3
1699	0.321834	CPS1		1700	0.307674	DEFB123
1700	0.321701	HSPA12B		1701	0.307666	PCDHB1
1701	0.321691	LOC646890		1702	0.307638	STIL
1702	0.321567	ITGA2		1703	0.307630	C2orf27B
1703	0.321565	TAS2R45		1704	0.307604	IZUMO1
1704	0.321555	ATAD2B		1705	0.307598	IGF2BP2
1705	0.321468	ZBTB38		1706	0.307544	ZNF566
1706	0.321433	ADAMTS17		1707	0.307510	FMNL3
1707	0.321268	WWP2		1708	0.307492	FBN2
1708	0.321246	ACTN4		1709	0.307470	C5orf47
1709	0.321136	KIAA1267		1710	0.307386	LOC401021
1710	0.321073	DCI		1711	0.307371	C12orf33
1711	0.321065	CLDN11		1712	0.307367	HESX1
1712	0.320938	UXS1		1713	0.307365	UGT3A1
1713	0.320871	ACSL6		1714	0.307356	DPPA5
1714	0.320849	TAF1		1715	0.307356	TP53TG3B
1715	0.320824	ENKUR		1716	0.307347	MAN1B1
1716	0.320657	MSN		1717	0.307312	GIP
1717	0.320637	ATXN1L		1718	0.307299	DSC3
1718	0.320631	SCAMP2		1719	0.307275	SKINTL
1719	0.320509	EPS8		1720	0.307222	TMC5
1720	0.320505	ZNF488		1721	0.307207	DSG4
1721	0.320490	SYMPK		1722	0.307201	OR52A4
1722	0.320357	PAWR		1723	0.307178	LOC728606
1723	0.320312	CD22		1724	0.307152	LOC401098
1724	0.320288	SRL		1725	0.307127	XKR3
1725	0.320285	TNS3		1726	0.307104	GKN2
1726	0.320276	ARMCX6		1727	0.307095	LIMS3-LOC440895
1727	0.320259	HNRNPF		1728	0.307089	RASSF6
1728	0.320258	MAL		1729	0.307081	C4orf23
1729	0.320147	CTDSP2		1730	0.307075	KIR2DS4
1730	0.320145	SSR1		1731	0.307063	KCNE3
1731	0.320067	PLIN4		1732	0.307043	DDX4
1732	0.319947	TMEM14C		1733	0.307027	KIR3DL1
1733	0.319881	ZC3H10		1734	0.307017	NCRNA00277
1734	0.319876	TMEM179B		1735	0.307007	DLX4
1735	0.319764	FOLH1		1736	0.306998	RHD
1736	0.319736	FN1		1737	0.306958	MGC23270
1737	0.319642	TNAP		1738	0.306948	ANKRD60
1738	0.319640	PHF2		1739	0.306907	RAB20
1739	0.319630	LOC100133280		1740	0.306885	LOC100133583
1740	0.319624	BCL2		1741	0.306870	ASZ1
1741	0.319621	SNX5		1742	0.306862	LOC729444
1742	0.319537	HNRNPL		1743	0.306834	UCP3
1743	0.319498	UBXN4		1744	0.306822	CXorf61
1744	0.319407	ANXA3		1745	0.306813	TAS1R2
1745	0.319402	RNH1		1746	0.306806	ARHGEF5
1746	0.319401	TICAM2		1747	0.306769	CAGE1
1747	0.319375	FYCO1		1748	0.306754	KRT27
1748	0.319363	DHODH		1749	0.306753	KRT6C
1749	0.319263	MRAP		1750	0.306735	PPBPL1
1750	0.319253	SPATA22		1751	0.306660	C20orf134
1751	0.319138	ERBB3		1752	0.306654	LOC729305
1752	0.319111	LOC728637		1753	0.306654	KRT39
1753	0.319049	MOBKL2B		1754	0.306648	NTSR1
1754	0.318888	EYA2		1755	0.306625	LOC100132005
1755	0.318767	TCF7		1756	0.306619	LOC728460
1756	0.318728	FAM123A		1757	0.306615	ANXA10
1757	0.318665	CMTM6		1758	0.306600	STARD6
1758	0.318641	MOBKL2A		1759	0.306599	IREB2
1759	0.318617	LOC728532		1760	0.306577	OSM
1760	0.318553	LOC728264		1761	0.306552	LOC100133287
1761	0.318534	PARP4		1762	0.306525	C6orf195
1762	0.318487	LRPPRC		1763	0.306524	TRIOBP
1763	0.318410	PLA2G5		1764	0.306517	KRTAP3-3
1764	0.318398	FAM124A		1765	0.306512	LOC100287986
1765	0.318336	ANP32D		1766	0.306481	OR6B1
1766	0.318331	SLC4A4		1767	0.306466	TCL1A
1767	0.318288	LOC729992		1768	0.306466	CLDN22
1768	0.318236	LOC100190939		1769	0.306435	NODAL
1769	0.318221	GPAM		1770	0.306434	NUF2
1770	0.318188	TTC23		1771	0.306358	TBX22
1771	0.318118	SCD5		1772	0.306324	POLH
1772	0.318108	BCHE		1773	0.306318	BCL2L11
1773	0.318061	TNKS		1774	0.306317	C1orf138
1774	0.318004	ALS2CR11		1775	0.306286	XAGE2
1775	0.317981	FAM108B1		1776	0.306286	ADAM2
1776	0.317938	FAR1		1777	0.306276	ZNF81
1777	0.317901	SEC11A		1778	0.306251	MMP24
1778	0.317896	HHATL		1779	0.306231	RALBP1
1779	0.317861	BGN		1780	0.306228	GLYATL3
1780	0.317822	ZNF193		1781	0.306147	GC
1781	0.317797	LOC338799		1782	0.306110	OR52L1
1782	0.317610	LOC644950		1783	0.306092	TBX21
1783	0.317573	EPHX1		1784	0.306085	H1FOO
1784	0.317553	C12orf32		1785	0.306064	MUC21
1785	0.317536	PARP1		1786	0.306061	TPH1
1786	0.317458	WDR75		1787	0.306052	TMPRSS13
1787	0.317433	PGPEP1		1788	0.306031	DNASE1L3
1788	0.317307	OAS3		1789	0.305916	CRTAP
1789	0.317286	FXYD5		1790	0.305896	SLC16A12
1790	0.317148	ITGB3BP		1791	0.305809	CALML5
1791	0.317125	DTNA		1792	0.305779	PTPN22
1792	0.317109	GMNN		1793	0.305742	ZNF683
1793	0.316981	PABPC1		1794	0.305721	OR13C3
1794	0.316939	TIE1		1795	0.305704	LOC100287216
1795	0.316887	C5orf35		1796	0.305695	RHOH
1796	0.316692	CARD9		1797	0.305671	TAF5L
1797	0.316458	PLAGL1		1798	0.305660	PRR23B
1798	0.316441	NSMCE2		1799	0.305636	OR4K1
1799	0.316429	BOK		1800	0.305619	KIF18B
1800	0.316360	RAP1A		1801	0.305589	SPINK7
1801	0.316277	SLC31A2		1802	0.305585	PIWIL3
1802	0.316210	CENPB		1803	0.305554	LOC649264
1803	0.316190	TBK1		1804	0.305513	LOC51152
1804	0.316182	SPPL2A		1805	0.305469	TNFRSF10D
1805	0.316078	GATAD1		1806	0.305461	DPT
1806	0.316055	CDC42EP2		1807	0.305458	RAB44
1807	0.316002	POLD1		1808	0.305442	LOC100288797
1808	0.315983	FAM48A		1809	0.305431	OR5K3
1809	0.315981	SMEK1		1810	0.305430	CPA1
1810	0.315922	EBF4		1811	0.305423	VSIG2
1811	0.315847	RG9MTD2		1812	0.305391	BAIAP2L1
1812	0.315814	NUCKS1		1813	0.305374	SMEK3P
1813	0.315768	BMP2K		1814	0.305357	WNT9B
1814	0.315707	TAS2R31		1815	0.305355	MBD3L1
1815	0.315705	GPR56		1816	0.305329	C11orf53
1816	0.315649	PHC2		1817	0.305323	PPY
1817	0.315646	KCTD7		1818	0.305317	TP53AIP1
1818	0.315633	LRP4		1819	0.305301	PPP1R2P9
1819	0.315623	LOC100129794		1820	0.305296	IL29
1820	0.315594	BAZ1A		1821	0.305288	STAB2
1821	0.315593	EIF2C1		1822	0.305271	CD5L
1822	0.315534	CTSL2		1823	0.305259	CD207
1823	0.315501	ZBTB5		1824	0.305253	RHBG
1824	0.315421	CAPN13		1825	0.305251	HORMAD1
1825	0.315314	CHRM5		1826	0.305243	SPATA3
1826	0.315282	C1orf56		1827	0.305214	IL9R
1827	0.315272	DSCAML1		1828	0.305209	DSC1
1828	0.315268	RBM22		1829	0.305178	SLC38A4
1829	0.315232	LOC100289550		1830	0.305159	CABP2
1830	0.315158	PAIP2B		1831	0.305147	RAB17
1831	0.315155	RPGR		1832	0.305138	FLJ45482
1832	0.315089	APOD		1833	0.305107	DUPD1
1833	0.315047	ECE1		1834	0.305090	OR52E6
1834	0.315033	NAGLU		1835	0.305045	COL6A3
1835	0.314862	UBAP1		1836	0.305013	SSX7
1836	0.314860	GRRP1		1837	0.304959	SERPINB12
1837	0.314806	SERBP1		1838	0.304923	LPO
1838	0.314727	VASH1		1839	0.304914	ZNHIT6
1839	0.314650	CSDE1		1840	0.304885	KRTAP6-2
1840	0.314623	FAM124B		1841	0.304873	SHISA3
1841	0.314529	IL1RAP		1842	0.304865	SLC13A2
1842	0.314511	EHHADH		1843	0.304809	CLC
1843	0.314503	PRUNE2		1844	0.304802	MIOX
1844	0.314375	USP6NL		1845	0.304765	FLJ32154
1845	0.314359	PPWD1		1846	0.304756	HPD
1846	0.314355	TBL1X		1847	0.304749	SLC6A4
1847	0.314327	PPP1R3G		1848	0.304748	CATSPER1
1848	0.314303	STX18		1849	0.304740	C20orf70
1849	0.314240	DVL2		1850	0.304739	LOC255177
1850	0.314174	DCTN4		1851	0.304719	TM4SF1
1851	0.314172	HSPA1B		1852	0.304699	MAGEB3
1852	0.314123	RPS6		1853	0.304695	OR6C4
1853	0.314105	PLOD2		1854	0.304694	IL1F5
1854	0.314086	TCEA1		1855	0.304665	C12orf28
1855	0.314059	LOC100132622		1856	0.304641	REM1
1856	0.314042	TTC38		1857	0.304622	NCRNA00095
1857	0.313902	NEK3		1858	0.304529	HHIPL2
1858	0.313798	TUBD1		1859	0.304510	LOC100293871
1859	0.313797	CHD1		1860	0.304506	RNF32
1860	0.313778	FADS2		1861	0.304496	OC90
1861	0.313618	FOXL1		1862	0.304495	LAMB4
1862	0.313600	CST3		1863	0.304478	MYO18B
1863	0.313540	SFRS8		1864	0.304458	OR8B2
1864	0.313505	CHMP2B		1865	0.304454	AMELY
1865	0.313483	C9orf6		1866	0.304442	XAGE1A
1866	0.313432	LIPA		1867	0.304425	ROS1
1867	0.313289	DDX55		1868	0.304417	KRTAP12-3
1868	0.313259	HNRNPA1L2		1869	0.304415	KRTAP17-1
1869	0.313244	FTSJD1		1870	0.304366	IL17B
1870	0.313236	DNAJC15		1871	0.304333	ALB
1871	0.313213	ZDHHC11		1872	0.304321	LOC646976
1872	0.313151	RPS6KA2		1873	0.304298	GPR115
1873	0.313149	FKBP7		1874	0.304266	PABPN1L
1874	0.313068	QPRT		1875	0.304265	KRT3
1875	0.312903	PDE4B		1876	0.304250	PATE4
1876	0.312824	KIAA1598		1877	0.304245	SRCRB4D
1877	0.312803	C12orf39		1878	0.304243	UGT1A8
1878	0.312787	LAMC1		1879	0.304238	TMEM225
1879	0.312780	DOCK5		1880	0.304236	SLC5A12
1880	0.312763	NEK7		1881	0.304227	OR13J1
1881	0.312731	PSMB9		1882	0.304193	APCDD1L
1882	0.312688	MUC3A		1883	0.304167	FLT4
1883	0.312683	PDIA4		1884	0.304123	CCDC89
1884	0.312674	LOC400931		1885	0.304102	FBXO24
1885	0.312621	MYOT		1886	0.304082	LANCL3
1886	0.312601	MCF2		1887	0.304063	OR13D1
1887	0.312578	NMI		1888	0.304046	CCL16
1888	0.312569	C18orf54		1889	0.304042	A4GNT
1889	0.312564	KIAA0141		1890	0.304038	LOC392288
1890	0.312549	C19orf36		1891	0.304034	LOC285733
1891	0.312486	ORAI3		1892	0.304033	LOC402198
1892	0.312431	FAM160B2		1893	0.303947	KRT82
1893	0.312427	C5orf39		1894	0.303902	C10orf27
1894	0.312426	PPDPF		1895	0.303809	MGC4294
1895	0.312413	ZNF708		1896	0.303804	CLEC2D
1896	0.312327	PMEPA1		1897	0.303771	POLE2
1897	0.312303	ISG20		1898	0.303765	ACP5
1898	0.312230	TTLL7		1899	0.303761	UCP1
1899	0.312200	GAB2		1900	0.303736	TPTE
1900	0.312124	KIAA0913		1901	0.303718	CYP8B1
1901	0.312046	LONRF3		1902	0.303645	PCOLCE
1902	0.311919	CPNE3		1903	0.303628	XKR9
1903	0.311919	GIMAP6		1904	0.303623	SLC25A43
1904	0.311876	PXDNL		1905	0.303606	PRICKLE3
1905	0.311872	LOC441601		1906	0.303600	LOC283665
1906	0.311869	LOC442421		1907	0.303582	TMOD4
1907	0.311849	ESRRG		1908	0.303581	MMP13
1908	0.311817	ATP10D		1909	0.303561	PA2G4P4
1909	0.311807	WWC2		1910	0.303556	OR5M10
1910	0.311787	C3orf57		1911	0.303549	RHO
1911	0.311772	TBC1D15		1912	0.303545	MGC15885
1912	0.311658	NEXN		1913	0.303515	C5orf48
1913	0.311648	AK3		1914	0.303498	MMP12
1914	0.311630	DHTKD1		1915	0.303490	LOC731852
1915	0.311621	C9orf64		1916	0.303466	C9orf11
1916	0.311589	SRGAP1		1917	0.303445	GLIPR1L1
1917	0.311566	TLK2		1918	0.303423	HOXC13
1918	0.311537	MAP3K6		1919	0.303406	PADI3
1919	0.311533	CABLES1		1920	0.303395	NT5C1B
1920	0.311493	LOC645195		1921	0.303386	WNT1
1921	0.311493	ZFHX4		1922	0.303375	OR10Z1
1922	0.311489	ETAA1		1923	0.303339	SPATA12
1923	0.311447	ANGEL1		1924	0.303291	LCK
1924	0.311391	CHST14		1925	0.303283	LOC341378
1925	0.311279	ID4		1926	0.303273	EPB42
1926	0.311277	F3		1927	0.303252	FAM129C
1927	0.311225	LOC100134103		1928	0.303213	ELF4
1928	0.311164	MDM4		1929	0.303153	PRAMEF1
1929	0.311098	TMEM88		1930	0.303125	LOC400752
1930	0.311015	RIPK1		1931	0.303104	ZYG11A
1931	0.310998	C6orf138		1932	0.303074	TBX2
1932	0.310965	TBCEL		1933	0.303060	NGF
1933	0.310965	MTMR9L		1934	0.303021	CCIN
1934	0.310932	HLA-G		1935	0.303013	ALPK2
1935	0.310861	OSBPL5		1936	0.303005	DEFB103A
1936	0.310860	MBD6		1937	0.302990	HMGB4
1937	0.310706	LRP2		1938	0.302947	TJP3
1938	0.310704	FAM19A4		1939	0.302875	ASCC2
1939	0.310680	PCYT1A		1940	0.302848	C5orf60
1940	0.310585	TRIM4		1941	0.302836	GPR112
1941	0.310470	ZHX2		1942	0.302830	TNFRSF19
1942	0.310440	CDKN2A		1943	0.302799	IL19
1943	0.310421	TMEM145		1944	0.302782	OR13C9
1944	0.310420	PDK4		1945	0.302775	LOC440288
1945	0.310364	PDIA3		1946	0.302719	TTTY12
1946	0.310305	FPGT		1947	0.302717	C8orf45
1947	0.310116	TSPAN15		1948	0.302710	CLDN6
1948	0.310106	CLK1		1949	0.302619	C13orf38
1949	0.309928	RAD54B		1950	0.302588	CD101
1950	0.309901	ADAM17		1951	0.302559	PAGE3
1951	0.309873	SLC19A1		1952	0.302540	REG1B
1952	0.309816	SLC7A5		1953	0.302530	TPR
1953	0.309757	CLIP4		1954	0.302503	TSPAN9
1954	0.309701	EXTL2		1955	0.302486	FAM201A
1955	0.309626	PIK3IP1		1956	0.302474	IL22RA1
1956	0.309540	GPX7		1957	0.302380	LECT2
1957	0.309499	BCDIN3D		1958	0.302379	NFKB2
1958	0.309460	ZDHHC9		1959	0.302350	OR1K1
1959	0.309284	BAZ2B		1960	0.302319	SPERT
1960	0.309255	HHLA3		1961	0.302309	APOBEC1
1961	0.309238	NVL		1962	0.302286	SLC22A2
1962	0.309171	HHAT		1963	0.302228	GLRA4
1963	0.309170	PIK3C2A		1964	0.302213	LOC440900
1964	0.309124	GPR89C		1965	0.302198	OTOA
1965	0.309092	TET1		1966	0.302182	EFCAB5
1966	0.308972	PTPRE		1967	0.302131	SPINK9
1967	0.308929	JHDM1D		1968	0.302116	OR13F1
1968	0.308865	FOXL2		1969	0.302095	FAM9B
1969	0.308844	NKX2-2		1970	0.302094	PLEK2
1970	0.308766	LOC100293090		1971	0.302005	ALPK3
1971	0.308747	ID1		1972	0.301999	TDH
1972	0.308741	BTBD16		1973	0.301985	CDK1
1973	0.308677	NEK9		1974	0.301963	GJB7
1974	0.308521	GLIPR2		1975	0.301948	OR56A4
1975	0.308470	STAT3		1976	0.301942	ZPBP2
1976	0.308455	GFAP		1977	0.301928	HMGCS2
1977	0.308452	ZFP3		1978	0.301918	PRAMEF23
1978	0.308434	LOC100131564		1979	0.301883	BNC1
1979	0.308377	ANKRD35		1980	0.301880	UPK3B
1980	0.308365	UVRAG		1981	0.301878	WFDC13
1981	0.308327	TBC1D19		1982	0.301876	ITGAD
1982	0.308290	KLKB1		1983	0.301853	GSDMC
1983	0.308254	PEX2		1984	0.301834	FAM54A
1984	0.308174	SLC17A6		1985	0.301791	METTL2B
1985	0.308159	FGF7		1986	0.301778	HEATR7B2
1986	0.308103	RNF216L		1987	0.301776	CALML6
1987	0.307994	ABCA6		1988	0.301767	RASEF
1988	0.307846	LOC653506		1989	0.301746	SDR42E1
1989	0.307775	RBL1		1990	0.301731	LOC100287284
1990	0.307756	UBL3		1991	0.301716	NCRNA00032
1991	0.307718	MLL5		1992	0.301696	IRF2
1992	0.307619	RMI1		1993	0.301688	RAP2C
1993	0.307423	PAPPA		1994	0.301676	TTTY8
1994	0.307350	CYP4V2		1995	0.301654	LEKR1
1995	0.307347	LILRB3		1996	0.301634	IL21R
1996	0.307346	PLS3		1997	0.301625	OR51A7
1997	0.307236	XRCC5		1998	0.301599	NRAP
[truncated: 1,003 more rows]

## Sheet: Sheet2
│1 │0.867091│TMPRSS2 │
│2 │0.457994│OR10G7 │
│3 │0.448174│C13orf35 │
│4 │0.426541│FGF23 │
│5 │0.425813│LOC100132963 │
│6 │0.423259│MUC16 │
│7 │0.419169│C10orf71 │
│8 │0.418110│DIO1 │
│9 │0.416648│ALDH3A1 │
│10 │0.414717│LOC90586 │
│11 │0.412568│DOC2GP │
│12 │0.411566│HEPACAM2 │
│13 │0.410260│C19orf45 │
│14 │0.407315│CLDN14 │
│15 │0.407237│AADACL3 │
│16 │0.407128│VDR │
│17 │0.405305│IL4 │
│18 │0.404180│LOC648987 │
│19 │0.403896│FRG2 │
│20 │0.403654│RNASE9 │
│21 │0.403620│C8orf75 │
│22 │0.403519│FAM55D │
│23 │0.403402│CD79B │
│24 │0.403301│UBTFL1 │
│25 │0.403054│MUC17 │
│26 │0.401043│DSG1 │
│27 │0.399688│KRT23 │
│28 │0.398685│GPR84 │
│29 │0.398566│PARVG │
│30 │0.398454│GJB3 │
│31 │0.398117│CAPN9 │
│32 │0.397786│LHX3 │
│33 │0.397631│TCP11 │
│34 │0.397222│GSTTP1 │
│35 │0.397048│IL28B │
│36 │0.396683│KRT28 │
│37 │0.395896│CXCR6 │
│38 │0.395522│UGT3A2 │
│39 │0.395276│TMC3 │
│40 │0.395023│GPHB5 │
│41 │0.394762│NCR1 │
│42 │0.393674│CST9L │
│43 │0.393356│AGBL3 │
│44 │0.393234│UNC93A │
│45 │0.392951│C3orf36 │
│46 │0.392463│C10orf122 │
│47 │0.392368│GOLGA6L1 │
│48 │0.392365│C2CD4D │
│49 │0.391170│OR51F1 │
│50 │0.390474│C4BPA │
│51 │0.390077│LOC732275 │
│52 │0.389980│FLJ34503 │
│53 │0.389799│MEP1B │
│54 │0.389568│CD248 │
│55 │0.389276│GRM6 │
│56 │0.388156│TP53 │
│57 │0.388037│SERPINB5 │
│58 │0.388009│GOLGA6L2 │
│59 │0.386488│IL18RAP │
│60 │0.386162│FAM170A │
│61 │0.385545│C14orf126 │
│62 │0.385533│CHST4 │
│63 │0.385483│IL25 │
│64 │0.385187│NMUR2 │
│65 │0.384795│OR5T3 │
│66 │0.384751│TTTY2 │
│67 │0.384684│LOC441046 │
│68 │0.384316│SPINK1 │
│69 │0.383649│LDHAL6B │
│70 │0.383576│TRIM60 │
│71 │0.383268│CD180 │
│72 │0.383241│USP50 │
│73 │0.383006│TRIM55 │
│74 │0.382979│FRMD7 │
│75 │0.382684│SLAMF9 │
│76 │0.382115│ANAPC1 │
│77 │0.381731│FCAMR │
│78 │0.381652│ITLN2 │
│79 │0.381626│OR56A3 │
│80 │0.381420│PDCD1LG2 │
│81 │0.381301│OR51M1 │
│82 │0.381294│C9 │
│83 │0.380828│C14orf148 │
│84 │0.380717│TERT │
│85 │0.380370│TMC2 │
│86 │0.380000│STX11 │
│87 │0.379712│NOXO1 │
│88 │0.379462│SPRYD5 │
│89 │0.379439│LGALS17A │
│90 │0.379108│PNLIPRP3 │
│91 │0.378895│RBMY1A3P │
│92 │0.378875│UGT2A3 │
│93 │0.378871│USH2A │
│94 │0.378807│LUZP4 │
│95 │0.378499│CCDC38 │
│96 │0.378317│F2RL3 │
│97 │0.378123│IL22RA2 │
│98 │0.377950│DPEP1 │
│99 │0.377895│APOL5 │
│100 │0.377866│SKA1 │
│101 │0.377794│GPR110 │
│102 │0.377767│C14orf176 │
│103 │0.377734│LOC150197 │
│104 │0.377684│FGF4 │
│105 │0.377606│IL1A │
│106 │0.377563│CCDC70 │
│107 │0.377523│TPD52L3 │
│108 │0.377509│OR51L1 │
│109 │0.377285│FAM186A │
│110 │0.377245│CCDC63 │
│111 │0.377184│NEUROD4 │
│112 │0.377149│TDRG1 │
│113 │0.377096│LOC284232 │
│114 │0.377000│PBK │
│115 │0.376519│TTTY21 │
│116 │0.376504│BEST2 │
│117 │0.376257│DBT │
│118 │0.376225│PGLYRP3 │
│119 │0.376200│CYP19A1 │
│120 │0.375990│MEN1 │
│121 │0.375971│SLC22A1 │
│122 │0.375947│OR7D4 │
│123 │0.375940│C6orf223 │
│124 │0.375701│IL10 │
│125 │0.375637│LYZ │
│126 │0.375202│LOC100268168 │
│127 │0.375152│CLEC4M │
│128 │0.375108│GUCY2C │
│129 │0.375023│CSN1S2A │
│130 │0.374315│LOC728148 │
│131 │0.374285│TMPRSS3 │
│132 │0.373688│VNN1 │
│133 │0.373408│C6orf10 │
│134 │0.373250│KRTAP13-2 │
│135 │0.373236│LOC648913 │
│136 │0.373056│NUP210L │
│137 │0.372647│XAGE3 │
│138 │0.372573│DUOX2 │
│139 │0.372257│FLJ45079 │
│140 │0.372230│LOC643637 │
│141 │0.371364│GFI1 │
│142 │0.371132│HGD │
│143 │0.370833│HYAL4 │
│144 │0.370507│MSC │
│145 │0.370344│C22orf29 │
│146 │0.370338│OR5H6 │
│147 │0.370281│LOC729841 │
│148 │0.370255│ENAM │
│149 │0.370123│HORMAD2 │
│150 │0.370116│ZNF229 │
│151 │0.370001│ROR2 │
│152 │0.369963│MEOX1 │
│153 │0.369829│ZNF705D │
│154 │0.369740│OR52R1 │
│155 │0.369503│FAM46C │
│156 │0.369475│VWCE │
│157 │0.369307│ASMT │
│158 │0.369245│ADIPOQ │
│159 │0.369069│NEK5 │
│160 │0.368968│PRDM7 │
│161 │0.368850│FAM186B │
│162 │0.368834│NUDT16P1 │
│163 │0.368771│LOC100190938 │
│164 │0.368354│ZNF280A │
│165 │0.368331│C15orf37 │
│166 │0.368116│CLEC4F │
│167 │0.367977│HLA-DQB1 │
│168 │0.367819│NEU2 │
│169 │0.367798│RBM46 │
│170 │0.367526│HES2 │
│171 │0.367359│SEMG1 │
│172 │0.367198│HOXA11 │
│173 │0.367174│DNAJB7 │
│174 │0.367123│C1QTNF6 │
│175 │0.367099│AVPR1B │
│176 │0.366996│IFNG │
│177 │0.366592│MPZL2 │
│178 │0.366568│SLC9A10 │
│179 │0.366562│OSMR │
│180 │0.366521│C15orf42 │
│181 │0.366500│LOC442459 │
│182 │0.366376│CHRNB4 │
│183 │0.366347│PARP15 │
│184 │0.366245│TUBAL3 │
│185 │0.366125│KRT25 │
│186 │0.366096│MAFIP │
│187 │0.365998│CXorf27 │
│188 │0.365986│OR6C3 │
│189 │0.365650│NCRNA00052 │
│190 │0.365513│C9orf71 │
│191 │0.365468│LGALS12 │
│192 │0.365335│KRT76 │
│193 │0.365303│OR4B1 │
│194 │0.365286│PLSCR2 │
│195 │0.365063│UGT2B17 │
│196 │0.364924│BRDT │
│197 │0.364874│C8A │
│198 │0.364802│LOC100128993 │
│199 │0.364445│ARHGEF38 │
│200 │0.364339│FAM71E2 │
│201 │0.364272│FRMD8 │
│202 │0.364015│XDH │
│203 │0.363946│KRT40 │
│204 │0.363742│MACC1 │
│205 │0.363722│C1orf116 │
│206 │0.363717│SIM2 │
│207 │0.363665│ZP4 │
│208 │0.363622│OR52N5 │
│209 │0.363491│IL26 │
│210 │0.363355│C20orf114 │
│211 │0.363300│MB │
│212 │0.363246│C17orf66 │
│213 │0.363229│OR8U1 │
│214 │0.363194│DEFB108B │
│215 │0.362960│LEFTY2 │
│216 │0.362885│OR9G4 │
│217 │0.362795│OR8J1 │
│218 │0.362657│CENPA │
│219 │0.362655│KRTAP4-6 │
│220 │0.362630│GNAT1 │
│221 │0.362627│MIR155HG │
│222 │0.362519│PRNT │
│223 │0.362260│MICALCL │
│224 │0.362196│MS4A1 │
│225 │0.362105│FXYD3 │
│226 │0.361916│EFCAB8 │
│227 │0.361713│ZFP42 │
│228 │0.361617│C14orf39 │
│229 │0.361313│OR9K2 │
│230 │0.361208│ATP6V1B1 │
│231 │0.361004│CLEC12B │
│232 │0.360886│OR8G1 │
│233 │0.360882│OR10A6 │
│234 │0.360853│STATH │
│235 │0.360811│WNT8A │
│236 │0.360773│PP2672 │
│237 │0.360696│IRF4 │
│238 │0.360610│GJB4 │
│239 │0.360394│NKX3-2 │
│240 │0.360331│REG3A │
│241 │0.359927│EYS │
│242 │0.359892│PDC │
│243 │0.359817│MAGEA8 │
│244 │0.359801│FDXACB1 │
│245 │0.359777│BCAR4 │
│246 │0.359720│FGA │
│247 │0.359431│KLRF1 │
│248 │0.359388│BPIL2 │
│249 │0.359098│LOC197350 │
│250 │0.358943│SLC2A7 │
│251 │0.358862│GML │
│252 │0.358786│MAGEA11 │
│253 │0.358696│LTB4R │
│254 │0.358684│MUC4 │
│255 │0.358622│C20orf202 │
│256 │0.358563│WFDC10A │
│257 │0.358475│AIPL1 │
│258 │0.358461│RNF17 │
│259 │0.358337│PLAC8 │
│260 │0.358323│LOC652494 │
│261 │0.358245│SLC22A3 │
│262 │0.358235│CXorf51 │
│263 │0.358186│SERPINA6 │
│264 │0.358171│AKR1D1 │
│265 │0.358136│OR1L3 │
│266 │0.358098│EPX │
│267 │0.358053│OR5P2 │
│268 │0.357995│POLE │
│269 │0.357901│SF3B4 │
│270 │0.357879│PSG8 │
│271 │0.357813│NHSL2 │
│272 │0.357808│CEP55 │
│273 │0.357680│HTR1B │
│274 │0.357649│LOC400406 │
│275 │0.357608│GCET2 │
│276 │0.357582│ALLC │
│277 │0.357561│CPA6 │
│278 │0.357430│SCNN1D │
│279 │0.357421│VNN3 │
│280 │0.357385│OR7G2 │
│281 │0.357341│LOC646982 │
│282 │0.357288│OR7D2 │
│283 │0.357258│LOC149501 │
│284 │0.357075│OR11H4 │
│285 │0.357068│OR1C1 │
│286 │0.356845│C19orf40 │
│287 │0.356750│STAP2 │
│288 │0.356557│IFNA16 │
│289 │0.356447│PLUNC │
│290 │0.356422│FLJ25363 │
│291 │0.356226│LRRC25 │
│292 │0.356011│C19orf69 │
│293 │0.355947│CARD14 │
│294 │0.355879│OR6C2 │
│295 │0.355807│KERA │
│296 │0.355733│OR8G2 │
│297 │0.355693│LOC730134 │
│298 │0.355572│OFCC1 │
│299 │0.355516│C6orf146 │
│300 │0.355462│SERPINA4 │
│301 │0.355374│IKZF3 │
│302 │0.355353│ISLR2 │
│303 │0.355350│TBC1D29 │
│304 │0.355219│TMPRSS12 │
│305 │0.355171│PPBPL2 │
│306 │0.355053│OR8K1 │
│307 │0.355031│BEND4 │
│308 │0.354933│BTNL3 │
│309 │0.354924│SIGLEC9 │
│310 │0.354909│KCNA10 │
│311 │0.354898│GPR39 │
│312 │0.354870│OR6S1 │
│313 │0.354827│GHRHR │
│314 │0.354750│SLC25A2 │
│315 │0.354749│AKAP4 │
│316 │0.354519│GBX1 │
│317 │0.354494│OR4K2 │
│318 │0.354494│CNGA4 │
│319 │0.354461│SCNN1G │
│320 │0.354394│HOXD12 │
│321 │0.354290│DIAPH3 │
│322 │0.354286│CASP14 │
│323 │0.354158│B3GNT3 │
│324 │0.354119│MAT1A │
│325 │0.354108│TBX5 │
│326 │0.354018│MMP8 │
│327 │0.353771│REG4 │
│328 │0.353752│TSPO2 │
│329 │0.353727│OR5B3 │
│330 │0.353679│CD8A │
│331 │0.353562│LOC339760 │
│332 │0.353537│RSPH6A │
│333 │0.353457│LILRA5 │
│334 │0.353451│PRR25 │
│335 │0.353434│LOC728129 │
│336 │0.353346│OR2V2 │
│337 │0.353310│SLC4A11 │
│338 │0.353309│OR4K5 │
│339 │0.353245│NLRP11 │
│340 │0.353222│CNGA1 │
│341 │0.353218│OR5T1 │
│342 │0.353065│TRIML1 │
│343 │0.352790│POFUT1 │
│344 │0.352638│MAGEC2 │
│345 │0.352578│LOC388588 │
│346 │0.352528│GTSF1L │
│347 │0.352487│HNF4G │
│348 │0.352344│VTCN1 │
│349 │0.352299│RETNLB │
│350 │0.352276│GLYCTK │
│351 │0.352149│RAB19 │
│352 │0.352139│C5orf50 │
│353 │0.352123│HIPK2 │
│354 │0.351964│UNC5CL │
│355 │0.351958│UROC1 │
│356 │0.351922│PHC3 │
│357 │0.351883│OR2D3 │
│358 │0.351871│GUCY2GP │
│359 │0.351863│FLJ39639 │
│360 │0.351818│TSLP │
│361 │0.351681│P2RY6 │
│362 │0.351670│ARL14 │
│363 │0.351608│SCGB2A2 │
│364 │0.351463│HTR3E │
│365 │0.351414│SPINK13 │
│366 │0.351357│GPRC5D │
│367 │0.351299│NMS │
│368 │0.351163│SLC4A9 │
│369 │0.351129│TM4SF20 │
│370 │0.351096│PAGE4 │
│371 │0.351036│OR6C70 │
│372 │0.351001│USP29 │
│373 │0.350935│BCL2L14 │
│374 │0.350935│MBOAT4 │
│375 │0.350867│HSD17B13 │
│376 │0.350695│na │
│377 │0.350692│DSCR4 │
│378 │0.350683│ARHGAP11A │
│379 │0.350644│SFTA2 │
│380 │0.350393│C9orf153 │
│381 │0.350291│HLA-DQA1 │
│382 │0.350278│CENPI │
│383 │0.350241│C11orf86 │
│384 │0.350232│OR4D1 │
│385 │0.350191│LY9 │
│386 │0.350123│SLC6A16 │
│387 │0.350119│OR51D1 │
│388 │0.350059│GYPA │
│389 │0.350026│MLNR │
│390 │0.349731│OR4C6 │
│391 │0.349726│METTL7B │
│392 │0.349725│NEIL3 │
│393 │0.349722│C2orf90 │
│394 │0.349720│CHRNG │
│395 │0.349607│CYP27B1 │
│396 │0.349592│FER1L5 │
│397 │0.349587│RHOXF1 │
│398 │0.349585│LOC100128893 │
│399 │0.349582│C2orf54 │
│400 │0.349558│ESR1 │
│401 │0.349537│ARR3 │
│402 │0.349410│NPBWR2 │
│403 │0.349382│C4orf17 │
│404 │0.349302│OR52E4 │
│405 │0.349290│INSC │
│406 │0.349267│EGR2 │
│407 │0.349250│ASB4 │
│408 │0.349210│SLC7A13 │
│409 │0.349166│TAS2R1 │
│410 │0.349126│MCHR1 │
│411 │0.349067│SP8 │
│412 │0.349051│SMTNL2 │
│413 │0.349033│DHX37 │
│414 │0.348793│C1orf185 │
│415 │0.348683│KIF20A │
│416 │0.348667│KRTAP4-9 │
│417 │0.348666│DEFB134 │
│418 │0.348652│SEMA3F │
│419 │0.348647│PGM2L1 │
│420 │0.348430│DKFZp566H0824│
│421 │0.348400│CDRT15 │
│422 │0.348295│E2F8 │
│423 │0.348224│FATE1 │
│424 │0.348195│LOC728470 │
│425 │0.348160│PCDHGB1 │
│426 │0.348087│MAGEB1 │
│427 │0.348022│C9orf163 │
│428 │0.347881│LUM │
│429 │0.347809│ESX1 │
│430 │0.347807│KRTAP13-3 │
│431 │0.347801│RGS9BP │
│432 │0.347775│SLC17A2 │
│433 │0.347770│C15orf56 │
│434 │0.347669│SMR3A │
│435 │0.347635│OPN1SW │
│436 │0.347570│KCNK5 │
│437 │0.347454│ANKK1 │
│438 │0.347434│ASB17 │
│439 │0.347381│NCRNA00202 │
│440 │0.347301│OR11L1 │
│441 │0.347299│PIWIL2 │
│442 │0.347250│CACNA1S │
│443 │0.347223│HTR2B │
│444 │0.347209│OSGIN1 │
│445 │0.347094│KIF2B │
│446 │0.347038│HOXA13 │
│447 │0.346983│ITIH5 │
│448 │0.346903│TMEM146 │
│449 │0.346798│SPDYE4 │
│450 │0.346797│LOC348021 │
│451 │0.346782│C9orf144B │
│452 │0.346731│TAC4 │
│453 │0.346723│CRISP2 │
│454 │0.346670│LDLRAD1 │
│455 │0.346555│LOC100133469 │
│456 │0.346543│WNT5B │
│457 │0.346520│LOC100128392 │
│458 │0.346500│LOC642943 │
│459 │0.346458│OMP │
│460 │0.346434│TREM1 │
│461 │0.346407│PRSS37 │
│462 │0.346405│SLC22A16 │
│463 │0.346376│PRG3 │
│464 │0.346362│HFE │
│465 │0.346349│KRTAP15-1 │
│466 │0.346307│TMPRSS11E │
│467 │0.346225│PADI1 │
│468 │0.346214│CYP2A7 │
│469 │0.346167│ISL2 │
│470 │0.346144│SULT2B1 │
│471 │0.346117│SPATA21 │
│472 │0.346092│APOF │
│473 │0.345979│ABP1 │
│474 │0.345886│PSTPIP2 │
│475 │0.345789│LOC390760 │
│476 │0.345730│DRGX │
│477 │0.345615│SPINK4 │
│478 │0.345602│ADAMTS14 │
│479 │0.345581│TPSD1 │
│480 │0.345522│LOC146336 │
│481 │0.345440│OR2AG1 │
│482 │0.345316│ZMIZ1 │
│483 │0.345246│OR2T5 │
│484 │0.345216│SH2D1A │
│485 │0.345212│F11 │
│486 │0.345130│OR51E2 │
│487 │0.345126│SLC14A2 │
│488 │0.345079│CST1 │
│489 │0.345016│TCF21 │
│490 │0.344865│CSN2 │
│491 │0.344836│CYLC2 │
│492 │0.344834│ZNF837 │
│493 │0.344823│IQCF2 │
│494 │0.344784│MAGEB6 │
│495 │0.344703│RFPL4B │
│496 │0.344558│PRDM14 │
│497 │0.344550│OR52N2 │
│498 │0.344489│TSPAN32 │
│499 │0.344462│CCL8 │
│500 │0.344454│FAM23A │
│501 │0.344420│OR6C68 │
│502 │0.344326│FOXD4L4 │
│503 │0.344310│KRT38 │
│504 │0.344292│BEND2 │
│505 │0.344168│KRTAP24-1 │
│506 │0.344133│OLAH │
│507 │0.344116│LOC644852 │
│508 │0.344092│AQP7P2 │
│509 │0.344085│CACNG6 │
│510 │0.344078│COL4A1 │
│511 │0.344041│SFTPA1 │
│512 │0.343958│C1orf105 │
│513 │0.343917│SLC16A10 │
│514 │0.343893│CD1E │
│515 │0.343788│CXorf48 │
│516 │0.343676│C19orf71 │
│517 │0.343658│IGFL4 │
│518 │0.343649│BCMO1 │
│519 │0.343638│VN1R64P │
│520 │0.343588│MBD3L2 │
│521 │0.343571│KRT37 │
│522 │0.343528│ISM1 │
│523 │0.343498│KLK4 │
│524 │0.343468│ACE2 │
│525 │0.343378│HNF4A │
│526 │0.343342│GRAP2 │
│527 │0.343295│NCRNA00207 │
│528 │0.343202│SMR3B │
│529 │0.343183│PANX3 │
│530 │0.343177│ZNF321 │
│531 │0.343160│SPATA9 │
│532 │0.343127│LOC646498 │
│533 │0.343113│SIAH3 │
│534 │0.343099│AIM1L │
│535 │0.343061│LIMS1 │
│536 │0.343054│CDH17 │
│537 │0.343052│MAGEA10 │
│538 │0.343042│MYL1 │
│539 │0.343039│KRT35 │
│540 │0.343009│C22orf33 │
│541 │0.342951│ABCC3 │
│542 │0.342814│EPHA2 │
│543 │0.342788│RLN1 │
│544 │0.342698│PIWIL1 │
│545 │0.342651│CEACAM16 │
│546 │0.342635│CCT8P1 │
│547 │0.342615│CCDC116 │
│548 │0.342589│LRRC15 │
│549 │0.342545│GPR18 │
│550 │0.342537│INSL4 │
│551 │0.342522│FAM71A │
│552 │0.342504│SERPINA12 │
│553 │0.342461│OR2W1 │
│554 │0.342384│XKRY │
│555 │0.342369│MUC13 │
│556 │0.342362│NTF4 │
│557 │0.342330│FAM83A │
│558 │0.342308│CTRB1 │
│559 │0.342288│TECTB │
│560 │0.342217│NUP62CL │
│561 │0.342204│C18orf20 │
│562 │0.342199│NLRP13 │
│563 │0.342180│TBX4 │
│564 │0.342144│FGF6 │
│565 │0.342139│LRRC30 │
│566 │0.342077│SIGLEC8 │
│567 │0.342027│LRFN1 │
│568 │0.341967│P2RY10 │
│569 │0.341925│LOC100131131 │
│570 │0.341880│CCDC42 │
│571 │0.341878│RDH8 │
│572 │0.341823│ARFRP1 │
│573 │0.341739│XIRP2 │
│574 │0.341735│PLEKHG7 │
│575 │0.341723│BIK │
│576 │0.341638│FNDC8 │
│577 │0.341583│C15orf55 │
│578 │0.341485│LYZL6 │
│579 │0.341430│CCL26 │
│580 │0.341389│ERVWE1 │
│581 │0.341374│KRTAP4-3 │
│582 │0.341343│VN1R4 │
│583 │0.341298│LOC649941 │
│584 │0.341282│BTNL2 │
│585 │0.341228│ARRDC5 │
│586 │0.341202│SLC34A2 │
│587 │0.341199│CCL23 │
│588 │0.341116│CST9 │
│589 │0.341035│EDN2 │
│590 │0.340961│FOSB │
│591 │0.340900│ABCG8 │
│592 │0.340761│KLRD1 │
│593 │0.340629│GCNT3 │
│594 │0.340564│OR8I2 │
│595 │0.340450│FAM71D │
│596 │0.340414│SCGB1D1 │
│597 │0.340402│YIF1B │
│598 │0.340382│FLJ40292 │
│599 │0.340337│XAGE5 │
│600 │0.340337│MCOLN2 │
│601 │0.340283│UNQ5830 │
│602 │0.340198│LOC415056 │
│603 │0.340181│KNG1 │
│604 │0.340153│C1orf14 │
│605 │0.340113│MAGEB4 │
│606 │0.340098│ATP1B4 │
│607 │0.340038│CATSPERB │
│608 │0.340028│RBMY2FP │
│609 │0.339971│BLK │
│610 │0.339913│VHLL │
│611 │0.339868│PRAMEF2 │
│612 │0.339842│AKR1B10 │
│613 │0.339769│NFE2 │
│614 │0.339760│C14orf48 │
│615 │0.339742│HTN3 │
│616 │0.339740│LOC100131496 │
│617 │0.339707│TKTL2 │
│618 │0.339701│FAM26E │
│619 │0.339698│LRIT2 │
│620 │0.339677│ARSH │
│621 │0.339651│LOC440839 │
│622 │0.339580│C10orf53 │
│623 │0.339577│RUNX3 │
│624 │0.339565│NPVF │
│625 │0.339435│LOC653203 │
│626 │0.339423│LOC100133862 │
│627 │0.339386│CD1D │
│628 │0.339352│MAGEC3 │
│629 │0.339327│RNF187 │
│630 │0.339275│CNGA2 │
│631 │0.339220│OR2AT4 │
│632 │0.339205│PROKR1 │
│633 │0.339165│REXO1L1 │
│634 │0.339120│KIFC1 │
│635 │0.339114│GAPDHS │
│636 │0.338967│DNAH8 │
│637 │0.338963│ASCL4 │
│638 │0.338946│SIGLEC5 │
│639 │0.338930│TSIX │
│640 │0.338924│CDY1 │
│641 │0.338824│SPAG11B │
│642 │0.338821│NDC80 │
│643 │0.338791│KLK11 │
│644 │0.338784│C14orf34 │
│645 │0.338651│C16orf3 │
│646 │0.338635│FLG │
│647 │0.338600│UAP1 │
│648 │0.338592│MC5R │
│649 │0.338549│MPZ │
│650 │0.338510│CASP5 │
│651 │0.338503│HAL │
│652 │0.338461│ZNF560 │
│653 │0.338458│SPINK5 │
│654 │0.338428│OR5M3 │
│655 │0.338415│DGKQ │
│656 │0.338363│TNNI2 │
│657 │0.338359│TMPRSS11A │
│658 │0.338215│RAD9B │
│659 │0.338204│CSN3 │
│660 │0.338175│FAM22E │
│661 │0.338157│ESRP1 │
│662 │0.338146│OSR1 │
│663 │0.338118│GATA6 │
│664 │0.338026│NKX2-4 │
│665 │0.338012│IL1F7 │
│666 │0.337956│BMF │
│667 │0.337911│MAP1LC3C │
│668 │0.337795│NAALADL1 │
│669 │0.337519│OR52D1 │
│670 │0.337414│KRT80 │
│671 │0.337318│ALPI │
│672 │0.337248│C7orf33 │
│673 │0.337238│IL20 │
│674 │0.337203│OR8B4 │
│675 │0.337156│KRT4 │
│676 │0.337064│IGFL1 │
│677 │0.337002│SRSF10 │
│678 │0.336960│UBQLN3 │
│679 │0.336951│FPR2 │
│680 │0.336950│MYH1 │
│681 │0.336950│LCE1B │
│682 │0.336950│STXBP2 │
│683 │0.336916│HLA-DRB6 │
│684 │0.336841│C21orf129 │
│685 │0.336840│GJC1 │
│686 │0.336822│NOS3 │
│687 │0.336726│IMPG1 │
│688 │0.336712│LELP1 │
│689 │0.336697│C15orf60 │
│690 │0.336679│PCDHGA11 │
│691 │0.336658│PRAMEF9 │
│692 │0.336521│OR4C15 │
│693 │0.336510│SAA4 │
│694 │0.336510│FAM47B │
│695 │0.336460│PRSS21 │
│696 │0.336435│OR10G9 │
│697 │0.336423│ETV7 │
│698 │0.336415│TBX18 │
│699 │0.336372│SMTNL1 │
│700 │0.336367│HOXA10 │
│701 │0.336324│ZPLD1 │
│702 │0.336316│GPR55 │
│703 │0.336146│GPR148 │
│704 │0.336087│DNAJC5B │
│705 │0.336069│CHRFAM7A │
│706 │0.336068│ZAN │
│707 │0.336027│OR5D16 │
│708 │0.336026│LOC401913 │
│709 │0.335987│IL1RL1 │
│710 │0.335932│CD300LB │
│711 │0.335854│LGALS14 │
│712 │0.335786│ANGPTL3 │
│713 │0.335728│RBMXL3 │
│714 │0.335667│C4BPB │
│715 │0.335625│LOC100288975 │
│716 │0.335554│SCN4A │
│717 │0.335506│C7orf66 │
│718 │0.335502│LOC100128219 │
│719 │0.335500│TRPM1 │
│720 │0.335469│LHX4 │
│721 │0.335366│SPINK14 │
│722 │0.335364│SLCO1B3 │
│723 │0.335339│TPSAB1 │
│724 │0.335301│SLC4A1 │
│725 │0.335285│ABCG5 │
│726 │0.335261│CD300LF │
│727 │0.335214│SERPINA13 │
│728 │0.335187│CBX2 │
│729 │0.335149│DCAF10 │
│730 │0.335113│CLEC1B │
│731 │0.335048│TXNDC2 │
│732 │0.335044│CLEC17A │
│733 │0.334975│IFLTD1 │
│734 │0.334949│ADAM18 │
│735 │0.334939│NCRNA00167 │
│736 │0.334897│C16orf78 │
│737 │0.334882│TRPA1 │
│738 │0.334838│BARX1 │
│739 │0.334818│LOC100132147 │
│740 │0.334779│FER1L6 │
│741 │0.334701│FLG2 │
│742 │0.334628│ABCB5 │
│743 │0.334627│SERINC2 │
│744 │0.334519│OTUD6A │
│745 │0.334434│OR1G1 │
│746 │0.334433│OR2T1 │
│747 │0.334421│LOC644634 │
│748 │0.334289│PDILT │
│749 │0.334207│PAPPA2 │
│750 │0.334194│OR1L1 │
│751 │0.334185│MRGPRX1 │
│752 │0.334181│PKD1L1 │
│753 │0.334122│GSX2 │
│754 │0.334107│CASC2 │
│755 │0.334106│C9orf66 │
│756 │0.334033│C6orf208 │
│757 │0.334002│GDF3 │
│758 │0.333854│KRT16P2 │
│759 │0.333831│C9orf96 │
│760 │0.333802│CCRL1 │
│761 │0.333787│CXCL6 │
│762 │0.333782│C7orf45 │
│763 │0.333779│ANO7 │
│764 │0.333775│C9orf173 │
│765 │0.333755│FABP4 │
│766 │0.333689│PAPPA │
│767 │0.333665│LOC646508 │
│768 │0.333628│OR8J3 │
│769 │0.333616│UGT2B4 │
│770 │0.333599│FGF3 │
│771 │0.333545│C10orf126 │
│772 │0.333523│ACRV1 │
│773 │0.333508│DISP1 │
│774 │0.333494│CDK15 │
│775 │0.333395│DNAJB3 │
│776 │0.333358│LOC442249 │
│777 │0.333167│C7orf62 │
│778 │0.333135│LENEP │
│779 │0.333135│OR2G3 │
│780 │0.333126│KLK2 │
│781 │0.333105│HTR3C │
│782 │0.333069│OR51I1 │
│783 │0.333010│PKHD1 │
│784 │0.332960│IL23R │
│785 │0.332957│VIL1 │
│786 │0.332950│SLC22A25 │
│787 │0.332905│PRR23A │
│788 │0.332894│CCDC83 │
│789 │0.332877│CSTL1 │
│790 │0.332827│XIST │
│791 │0.332765│RGS13 │
│792 │0.332588│OSR2 │
│793 │0.332585│SPANXN5 │
│794 │0.332549│CDC25C │
│795 │0.332526│ACSM3 │
│796 │0.332501│AP1M2 │
│797 │0.332473│SLC12A3 │
│798 │0.332468│SCO1 │
│799 │0.332414│OR5AN1 │
│800 │0.332402│PDE6A │
│801 │0.332364│SLFN14 │
│802 │0.332190│LSR │
│803 │0.332119│FCRL3 │
│804 │0.332083│OR8G5 │
│805 │0.332059│FUT3 │
│806 │0.331968│HAPLN1 │
│807 │0.331925│OR5H15 │
│808 │0.331917│CAPZA3 │
│809 │0.331911│KIF11 │
│810 │0.331909│OR5B2 │
│811 │0.331814│TES │
│812 │0.331808│RDH13 │
│813 │0.331801│KLHL10 │
│814 │0.331751│NPSR1 │
│815 │0.331735│CEACAM8 │
│816 │0.331727│NOX1 │
│817 │0.331715│TBPL2 │
│818 │0.331712│OR5D13 │
│819 │0.331703│CDH1 │
│820 │0.331674│C1orf180 │
│821 │0.331660│MTL5 │
│822 │0.331574│OR6F1 │
│823 │0.331567│NCRNA00161 │
│824 │0.331566│HSF5 │
│825 │0.331512│IFNA8 │
│826 │0.331455│XCR1 │
│827 │0.331455│CHRNA9 │
│828 │0.331437│DEFB107B │
│829 │0.331351│SCEL │
│830 │0.331317│C10orf136 │
│831 │0.331310│CCL17 │
│832 │0.331283│OR6T1 │
│833 │0.331258│CXorf65 │
│834 │0.331203│FBXO39 │
│835 │0.331201│SAMD7 │
│836 │0.331131│LOC100129194 │
│837 │0.331107│C1orf223 │
│838 │0.331081│MAGEA4 │
│839 │0.331079│OR4D11 │
│840 │0.331079│TSSK6 │
│841 │0.331071│LOC149134 │
│842 │0.331035│GCG │
│843 │0.331033│LOC147710 │
│844 │0.331026│MUC2 │
│845 │0.331009│GP5 │
│846 │0.330916│FAM150A │
│847 │0.330907│SLC5A1 │
│848 │0.330893│OR56A5 │
│849 │0.330886│HOXC11 │
│850 │0.330850│GJA5 │
│851 │0.330769│OR1B1 │
│852 │0.330735│DNASE2B │
│853 │0.330713│NCRNA00114 │
│854 │0.330687│GPR65 │
│855 │0.330642│CST11 │
│856 │0.330638│IRX6 │
│857 │0.330602│NOX4 │
│858 │0.330600│FETUB │
│859 │0.330594│C3AR1 │
│860 │0.330587│OOEP │
│861 │0.330550│ARL11 │
│862 │0.330548│CLDN2 │
│863 │0.330526│CAPN8 │
│864 │0.330511│OR2A4 │
│865 │0.330468│TSPY1 │
│866 │0.330440│KLF17 │
│867 │0.330412│OLFM4 │
│868 │0.330407│CLEC4E │
│869 │0.330352│GJC3 │
│870 │0.330351│ARPM1 │
│871 │0.330319│LOC154822 │
│872 │0.330315│C4orf38 │
│873 │0.330258│TRIM49 │
│874 │0.330246│NIPAL2 │
│875 │0.330174│OR56B1 │
│876 │0.330117│GABRP │
│877 │0.329943│OR8K5 │
│878 │0.329913│OR51G1 │
│879 │0.329893│DAOA │
│880 │0.329882│UMODL1 │
│881 │0.329830│C9orf139 │
│882 │0.329816│CCR5 │
│883 │0.329815│LST-3TM12 │
│884 │0.329786│C18orf62 │
│885 │0.329676│TGM6 │
│886 │0.329633│AQPEP │
│887 │0.329611│RNASE8 │
│888 │0.329596│C12orf37 │
│889 │0.329582│RCN3 │
│890 │0.329562│FLJ30679 │
│891 │0.329562│TCHH │
│892 │0.329488│TAS2R41 │
│893 │0.329482│RPL23AP53 │
│894 │0.329457│OR7C2 │
│895 │0.329453│LOC400643 │
│896 │0.329374│DEFA4 │
│897 │0.329339│OR6V1 │
│898 │0.329336│HOXD13 │
│899 │0.329315│C11orf85 │
│900 │0.329264│ATP2A1 │
│901 │0.329172│C20orf123 │
│902 │0.329104│ICOS │
│903 │0.329017│VPREB1 │
│904 │0.328988│AMTN │
│905 │0.328960│C3orf27 │
│906 │0.328937│CYP4F22 │
│907 │0.328934│TRIM72 │
│908 │0.328911│KRTAP19-1 │
│909 │0.328875│SLC36A2 │
│910 │0.328874│ABCC11 │
│911 │0.328871│LOC728431 │
│912 │0.328846│FAM25A │
│913 │0.328781│C10orf72 │
│914 │0.328753│ASPG │
│915 │0.328690│C1orf177 │
│916 │0.328663│PRDM9 │
│917 │0.328653│RDH16 │
│918 │0.328652│CYP3A5 │
│919 │0.328648│OR10S1 │
│920 │0.328617│LIPF │
│921 │0.328607│SYT14L │
│922 │0.328529│PXT1 │
│923 │0.328505│GPR171 │
│924 │0.328501│ESPN │
│925 │0.328477│OR13G1 │
│926 │0.328383│FABP2 │
│927 │0.328378│HLA-DQB2 │
│928 │0.328331│LILRB5 │
│929 │0.328326│OR51Q1 │
│930 │0.328306│C15orf32 │
│931 │0.328234│CD14 │
│932 │0.328203│C20orf79 │
│933 │0.328201│ALOX15 │
│934 │0.328197│TAAR5 │
│935 │0.328115│C11orf84 │
│936 │0.328113│LOC100128818 │
│937 │0.328092│CPS1IT1 │
│938 │0.328090│CLDN25 │
│939 │0.328075│ADAMTS15 │
│940 │0.328057│CMA1 │
│941 │0.328053│TRPC7 │
│942 │0.328048│MYO3B │
│943 │0.328045│REG3G │
│944 │0.328044│GDF9 │
│945 │0.328037│GK2 │
│946 │0.328025│B4GALNT3 │
│947 │0.327961│C10orf55 │
│948 │0.327942│MBL2 │
│949 │0.327939│C19orf67 │
│950 │0.327911│TNS4 │
│951 │0.327896│ALOXE3 │
│952 │0.327871│HOXA6 │
│953 │0.327861│FLJ25758 │
│954 │0.327820│FAM46B │
│955 │0.327786│DCAF8L1 │
│956 │0.327767│LAD1 │
│957 │0.327754│HOXB8 │
│958 │0.327717│CD28 │
│959 │0.327703│COX7B2 │
│960 │0.327700│C4orf35 │
│961 │0.327658│HRH4 │
│962 │0.327621│C14orf166B │
│963 │0.327586│MMP26 │
│964 │0.327577│C14orf177 │
│965 │0.327497│AQP12A │
│966 │0.327290│TAAR2 │
│967 │0.327265│ZNF415 │
│968 │0.327257│NFAM1 │
│969 │0.327238│KIAA1683 │
│970 │0.327201│ANKS4B │
│971 │0.327192│G6PC │
│972 │0.327177│CLRN1 │
│973 │0.327162│OR2J3 │
│974 │0.327124│NHLH2 │
│975 │0.327053│AFM │
│976 │0.327021│HMGA2 │
│977 │0.326992│LOC727820 │
│978 │0.326980│PRKCSH │
│979 │0.326927│LOC728012 │
│980 │0.326879│COLEC10 │
│981 │0.326857│TMEM202 │
│982 │0.326799│MUC12 │
│983 │0.326762│HOXC10 │
│984 │0.326671│TBC1D27 │
│985 │0.326631│FAM111B │
│986 │0.326624│OR8A1 │
│987 │0.326602│TAOK1 │
│988 │0.326569│TMPRSS6 │
│989 │0.326533│HUNK │
│990 │0.326512│KRTAP9-3 │
│991 │0.326506│GDPD4 │
│992 │0.326484│EXOC3L │
│993 │0.326480│TMIGD1 │
│994 │0.326431│LOC100129551 │
│995 │0.326357│KIR2DL1 │
│996 │0.326340│OR5H2 │
│997 │0.326324│LOC642864 │
│998 │0.326296│KCNJ15 │
│999 │0.326276│S100A7A │
│1000│0.326272│LOC100292114
│1001│0.326258│LYPD3 │
│1002│0.326251│C21orf121 │
│1003│0.326240│MYOZ2 │
│1004│0.326197│SP7 │
│1005│0.326163│C1orf129 │
│1006│0.326120│LOC151300 │
│1007│0.326069│C2orf78 │
│1008│0.326064│MARVELD3 │
│1009│0.326048│MXRA5 │
│1010│0.325992│KRT9 │
│1011│0.325969│SIM1 │
│1012│0.325967│SERPINB3 │
│1013│0.325965│CABP4 │
│1014│0.325860│NCRNA00239 │
│1015│0.325855│CATSPER4 │
│1016│0.325825│FGB │
│1017│0.325809│TSSK4 │
│1018│0.325745│MMP20 │
│1019│0.325722│PRR11 │
│1020│0.325684│KRT20 │
│1021│0.325662│ESCO2 │
│1022│0.325626│CLLU1OS │
│1023│0.325617│OR14C36 │
│1024│0.325606│SLC6A14 │
│1025│0.325576│DEFB136 │
│1026│0.325475│S100A12 │
│1027│0.325452│IFIT1B │
│1028│0.325410│PKD1L2 │
│1029│0.325388│PTGER2 │
│1030│0.325361│CLEC4D │
│1031│0.325326│HSH2D │
│1032│0.325307│C17orf64 │
│1033│0.325276│KCND1 │
│1034│0.325270│BRCA2 │
│1035│0.325267│PON1 │
│1036│0.325238│FAM83C │
│1037│0.325208│CLEC3A │
│1038│0.325173│TDRD12 │
│1039│0.325145│GPER │
│1040│0.325117│C1orf127 │
│1041│0.325112│ULBP1 │
│1042│0.325108│NEK8 │
│1043│0.325068│BSPH1 │
│1044│0.325054│HEMGN │
│1045│0.325050│CFC1 │
│1046│0.324962│CCT8L2 │
│1047│0.324917│IQCD │
│1048│0.324893│ZNF843 │
│1049│0.324846│IKZF1 │
│1050│0.324814│NR5A2 │
│1051│0.324801│GRM8 │
│1052│0.324779│LOC200261 │
│1053│0.324772│WNT9A │
│1054│0.324759│CXorf36 │
│1055│0.324736│KCNC4 │
│1056│0.324691│RP1 │
│1057│0.324674│KIAA1383 │
│1058│0.324647│C1orf227 │
│1059│0.324626│LOC220906 │
│1060│0.324619│ABCC13 │
│1061│0.324608│ADAMTSL4 │
│1062│0.324570│RFPL4A │
│1063│0.324564│CCR3 │
│1064│0.324512│GCH1 │
│1065│0.324509│FGR │
│1066│0.324493│DYNLRB1 │
│1067│0.324483│CEACAM3 │
│1068│0.324442│SCNN1B │
│1069│0.324319│C10orf96 │
│1070│0.324310│CCL13 │
│1071│0.324295│MGC14436 │
│1072│0.324279│TYR │
│1073│0.324272│NOBOX │
│1074│0.324269│RIPK3 │
│1075│0.324236│HAVCR1 │
│1076│0.324174│SMO │
│1077│0.324154│ESM1 │
│1078│0.324150│CASZ1 │
│1079│0.324120│LOC100293532 │
│1080│0.324109│SSX4 │
│1081│0.324096│C21orf116 │
│1082│0.324045│LOC399978 │
│1083│0.324045│FAM71F1 │
│1084│0.324010│FAM3D │
│1085│0.323974│FBXW10 │
│1086│0.323918│PLAC1 │
│1087│0.323916│OR1L4 │
│1088│0.323906│CLDN8 │
│1089│0.323894│CYP11B1 │
│1090│0.323853│LOC285456 │
│1091│0.323820│PRHOXNB │
│1092│0.323814│LOC643659 │
│1093│0.323794│TRIM10 │
│1094│0.323785│SAA1 │
│1095│0.323767│OR51A2 │
│1096│0.323741│SGOL1 │
│1097│0.323682│ADAMTS7 │
│1098│0.323642│C12orf77 │
│1099│0.323607│OR8D4 │
│1100│0.323603│OR1J2 │
│1101│0.323543│CNBD1 │
│1102│0.323522│LOC100128035 │
│1103│0.323511│PIGR │
│1104│0.323450│OR2B3 │
│1105│0.323445│MYOM3 │
│1106│0.323415│UPK1A │
│1107│0.323412│LOC653111 │
│1108│0.323371│GPX6 │
│1109│0.323370│POU1F1 │
│1110│0.323360│P2RY2 │
│1111│0.323352│ART1 │
│1112│0.323331│WDR91 │
│1113│0.323285│OTOP1 │
│1114│0.323269│GLP1R │
│1115│0.323262│E2F2 │
│1116│0.323230│PDCL2 │
│1117│0.323198│TRIP13 │
│1118│0.323179│TPTE2P3 │
│1119│0.323177│ACCS │
│1120│0.323142│PLAU │
│1121│0.323137│HAND1 │
│1122│0.323093│CARD18 │
│1123│0.323056│HIPK4 │
│1124│0.323050│KIAA1210 │
│1125│0.323026│HCG9 │
│1126│0.323014│KRTAP19-4 │
│1127│0.322998│TAAR1 │
│1128│0.322962│MTNR1A │
│1129│0.322924│CPVL │
│1130│0.322825│LOC728836 │
│1131│0.322815│RUFY4 │
│1132│0.322797│AGXT │
│1133│0.322770│S100A3 │
│1134│0.322742│LOC100131508 │
│1135│0.322731│KCTD19 │
│1136│0.322718│OR6N2 │
│1137│0.322711│ADH6 │
│1138│0.322696│MGC29506 │
│1139│0.322670│CD200R1 │
│1140│0.322659│OR2B2 │
│1141│0.322613│C12orf39 │
│1142│0.322607│PSMA8 │
│1143│0.322499│C6orf25 │
│1144│0.322481│CPB2 │
│1145│0.322480│FCN3 │
│1146│0.322467│SRMS │
│1147│0.322399│HSD17B2 │
│1148│0.322395│CDCP2 │
│1149│0.322332│SSR1 │
│1150│0.322276│LOC645769 │
│1151│0.322240│NAT1 │
│1152│0.322164│TUBB1 │
│1153│0.322082│MFAP5 │
│1154│0.322038│NCRNA00204 │
│1155│0.322037│XKR5 │
│1156│0.322012│VSX1 │
│1157│0.322004│C18orf2 │
│1158│0.322002│PCDHGA5 │
│1159│0.321893│C22orf30 │
│1160│0.321807│LOC100169752 │
│1161│0.321679│HFE2 │
│1162│0.321622│FABP12 │
│1163│0.321567│ZSCAN5A │
│1164│0.321517│IL1R1 │
│1165│0.321452│C6orf81 │
│1166│0.321409│CLECL1 │
│1167│0.321363│ADAMTS12 │
│1168│0.321257│SLC6A5 │
│1169│0.321226│CXorf58 │
│1170│0.321220│OR5H1 │
│1171│0.321219│LY6G6F │
│1172│0.321194│CSTT │
│1173│0.321140│LOC388387 │
│1174│0.321128│CRYGC │
│1175│0.321124│PAGE2B │
│1176│0.321108│SLAMF6 │
│1177│0.321108│GPR97 │
│1178│0.321073│GALNTL6 │
│1179│0.321066│OR10T2 │
│1180│0.321031│WNT3A │
│1181│0.321025│LOC100129335 │
│1182│0.321019│HAS2 │
│1183│0.320990│TFEC │
│1184│0.320937│REG1P │
│1185│0.320933│MORC4 │
│1186│0.320918│SMC1B │
│1187│0.320910│ZNF705A │
│1188│0.320861│PRO2012 │
│1189│0.320834│PRR23C │
│1190│0.320808│WFDC12 │
│1191│0.320769│SPRR3 │
│1192│0.320694│CRISPLD2 │
│1193│0.320644│SLC2A5 │
│1194│0.320621│PRND │
│1195│0.320616│RHCE │
│1196│0.320546│BTN1A1 │
│1197│0.320497│CLLU1 │
│1198│0.320490│OR4S1 │
│1199│0.320474│DNHD1 │
│1200│0.320443│SHH │
│1201│0.320435│PHF12 │
│1202│0.320430│C9orf131 │
│1203│0.320401│IL22 │
│1204│0.320327│ZNF565 │
│1205│0.320307│COL5A1 │
│1206│0.320301│C20orf152 │
│1207│0.320271│C11orf64 │
│1208│0.320251│CYP4F11 │
│1209│0.320247│TAAR6 │
│1210│0.320214│ZNF677 │
│1211│0.320207│PRX │
│1212│0.320184│FLJ42393 │
│1213│0.320123│LOC283904 │
│1214│0.320104│KCNA7 │
│1215│0.320087│CCDC33 │
│1216│0.320065│FPR3 │
│1217│0.320014│DEFB126 │
│1218│0.320011│OAS2 │
│1219│0.319993│CEP152 │
│1220│0.319976│WFDC9 │
│1221│0.319888│KLRK1 │
│1222│0.319838│EDDM3B │
│1223│0.319801│LOC729390 │
│1224│0.319783│MSMB │
│1225│0.319760│C21orf82 │
│1226│0.319737│OR4X2 │
│1227│0.319713│PTHLH │
│1228│0.319687│LAMC2 │
│1229│0.319658│LOC255411 │
│1230│0.319654│CA9 │
│1231│0.319630│OR51I2 │
│1232│0.319609│PVRL4 │
│1233│0.319598│PSKH2 │
│1234│0.319549│CD72 │
│1235│0.319528│OR6Q1 │
│1236│0.319520│LOC642587 │
│1237│0.319510│PASD1 │
│1238│0.319462│DIO3 │
│1239│0.319400│POF1B │
│1240│0.319359│CELA2A │
│1241│0.319323│CTLA4 │
│1242│0.319213│PAX9 │
│1243│0.319211│IGF2 │
│1244│0.319195│C12orf42 │
│1245│0.319183│WDR72 │
│1246│0.319171│C12orf12 │
│1247│0.319141│RUNX1 │
│1248│0.319132│CDC20 │
│1249│0.319041│PSG9 │
│1250│0.319033│PROX2 │
│1251│0.319010│OR52I2 │
│1252│0.319007│FAM71C │
│1253│0.318995│CES1 │
│1254│0.318878│DHRS7C │
│1255│0.318827│LOC100132738 │
│1256│0.318822│PPP1R3A │
│1257│0.318822│ZFP106 │
│1258│0.318813│RCOR2 │
│1259│0.318784│SP140L │
│1260│0.318777│MS4A2 │
│1261│0.318767│CLRN3 │
│1262│0.318744│HAO2 │
│1263│0.318734│LOC647323 │
│1264│0.318722│LOC647589 │
│1265│0.318713│PDZK1IP1 │
│1266│0.318583│OR2B6 │
│1267│0.318532│C9orf152 │
│1268│0.318519│GPR151 │
│1269│0.318515│SAA3P │
│1270│0.318505│FOXD3 │
│1271│0.318477│CBLC │
│1272│0.318464│UBOX5 │
│1273│0.318404│C16orf81 │
│1274│0.318395│POU2F2 │
│1275│0.318388│HIST1H2BA │
│1276│0.318367│APOL4 │
│1277│0.318364│SSX8 │
│1278│0.318300│TCHHL1 │
│1279│0.318268│SLC22A14 │
│1280│0.318259│LOC283683 │
│1281│0.318256│SPP2 │
│1282│0.318256│BASE │
│1283│0.318241│GPR45 │
│1284│0.318207│C9orf70 │
│1285│0.318191│LOC84931 │
│1286│0.318185│OR6B3 │
│1287│0.318182│LOC100287641 │
│1288│0.318169│C1orf106 │
│1289│0.318166│OR10W1 │
│1290│0.318125│OR52K1 │
│1291│0.318121│PNLIPRP2 │
│1292│0.318091│CRYBA4 │
│1293│0.318076│HSPG2 │
│1294│0.317968│NRL │
│1295│0.317947│GYPB │
│1296│0.317925│KCNN4 │
│1297│0.317868│CCDC106 │
│1298│0.317860│LOC730256 │
│1299│0.317830│TCL6 │
│1300│0.317811│C4orf7 │
│1301│0.317804│FAM26F │
│1302│0.317761│OR2AE1 │
│1303│0.317756│CTAGE1 │
│1304│0.317736│ACPP │
│1305│0.317703│LRRC18 │
│1306│0.317695│TEX28 │
│1307│0.317695│CLCA1 │
│1308│0.317676│SPANXN4 │
│1309│0.317652│CSF3 │
│1310│0.317605│SH2D4B │
│1311│0.317602│PTCHD3 │
│1312│0.317592│CABP5 │
│1313│0.317591│LGSN │
│1314│0.317565│CTCFL │
│1315│0.317543│CLEC6A │
│1316│0.317531│ASB14 │
│1317│0.317480│CASS4 │
│1318│0.317479│FAM197Y9 │
│1319│0.317477│LOC285740 │
│1320│0.317471│VN1R5 │
│1321│0.317461│TGIF2LX │
│1322│0.317437│LOC126536 │
│1323│0.317394│OR9A4 │
│1324│0.317364│OR7A5 │
│1325│0.317357│KCNJ13 │
│1326│0.317354│NBLA00301 │
│1327│0.317328│ADIG │
│1328│0.317310│C12orf74 │
│1329│0.317287│C17orf53 │
│1330│0.317273│WBSCR28 │
│1331│0.317074│SLC23A3 │
│1332│0.317058│MYO15B │
│1333│0.317055│UGT2A1 │
│1334│0.317010│OR10R2 │
│1335│0.317005│DKFZP686I15217 │
│1336│0.316984│LOC401131 │
│1337│0.316964│LOC646470 │
│1338│0.316908│DNMT3L │
│1339│0.316879│C12orf56 │
│1340│0.316838│PPBP │
│1341│0.316813│PNLIPRP1 │
│1342│0.316802│INSL5 │
│1343│0.316801│HOXD4 │
│1344│0.316731│KRT32 │
│1345│0.316692│ZNF792 │
│1346│0.316656│RFX6 │
│1347│0.316635│MYH6 │
│1348│0.316630│LHCGR │
│1349│0.316589│MASP2 │
│1350│0.316586│TGIF2 │
│1351│0.316570│KRTAP9-8 │
│1352│0.316442│LY6G6E │
│1353│0.316402│KCNG2 │
│1354│0.316395│KCNU1 │
│1355│0.316353│CLEC12A │
│1356│0.316344│POU4F2 │
│1357│0.316322│ITPRIPL1 │
│1358│0.316301│METT10D │
│1359│0.316274│LOC728373 │
│1360│0.316250│PRAMEF3 │
│1361│0.316210│LIPJ │
│1362│0.316154│WDR81 │
│1363│0.316115│SELL │
│1364│0.316103│STRA8 │
│1365│0.316095│TMC1 │
│1366│0.316086│GGNBP1 │
│1367│0.316069│XKRX │
│1368│0.316047│NBPF7 │
│1369│0.315975│ATP6V1G3 │
│1370│0.315972│OR4N5 │
│1371│0.315970│SAFB │
│1372│0.315963│TEAD2 │
│1373│0.315937│MAGEA2 │
│1374│0.315933│CDCP1 │
│1375│0.315916│RGSL1 │
│1376│0.315899│PLAC1L │
│1377│0.315890│OR4C46 │
│1378│0.315876│KRTAP1-3 │
│1379│0.315866│SOBP │
│1380│0.315857│SLC28A1 │
│1381│0.315857│ACVRL1 │
│1382│0.315852│TGM4 │
│1383│0.315786│MELK │
│1384│0.315741│BTLA │
│1385│0.315733│SULT6B1 │
│1386│0.315715│TMEM213 │
│1387│0.315708│UTF1 │
│1388│0.315700│HSD3B2 │
│1389│0.315692│HCG4P6 │
│1390│0.315685│FABP9 │
│1391│0.315631│CAMP │
│1392│0.315559│SLC5A9 │
│1393│0.315556│C17orf74 │
│1394│0.315550│UBQLNL │
│1395│0.315535│CXCR2 │
│1396│0.315521│MFI2 │
│1397│0.315498│OR51V1 │
│1398│0.315491│KRT75 │
│1399│0.315432│HPX │
│1400│0.315429│LOC100133280 │
│1401│0.315401│OR5K1 │
│1402│0.315314│AGBL1 │
│1403│0.315308│CXCL17 │
│1404│0.315251│TDGF3 │
│1405│0.315227│PRAMEF4 │
│1406│0.315227│TMEM174 │
│1407│0.315216│LRG1 │
│1408│0.315215│P2RX1 │
│1409│0.315204│SPRR2E │
│1410│0.315184│MS4A5 │
│1411│0.315147│FAM47A │
│1412│0.315147│LOC151658 │
│1413│0.315144│MS4A3 │
│1414│0.315134│CEACAM22P │
│1415│0.315098│TNFSF11 │
│1416│0.315052│DCAF4L2 │
│1417│0.315033│NLRP7 │
│1418│0.315010│OR5R1 │
│1419│0.314967│SERPINB13 │
│1420│0.314921│FBXO47 │
│1421│0.314886│LOC100129033 │
│1422│0.314874│OPN5 │
│1423│0.314846│MAMSTR │
│1424│0.314844│GPR50 │
│1425│0.314719│ABCA10 │
│1426│0.314692│TTTY1 │
│1427│0.314689│C8orf51 │
│1428│0.314682│DLGAP5 │
│1429│0.314681│DCD │
│1430│0.314659│GPR174 │
│1431│0.314627│TEX13A │
│1432│0.314573│C9orf53 │
│1433│0.314526│DSCR8 │
│1434│0.314485│MAGEB16 │
│1435│0.314464│AWAT2 │
│1436│0.314441│CES4 │
│1437│0.314432│HPSE │
│1438│0.314420│KRT34 │
│1439│0.314402│LOC285735 │
│1440│0.314349│GH2 │
│1441│0.314339│OR5V1 │
│1442│0.314333│TREML2 │
│1443│0.314323│FANCD2 │
│1444│0.314291│OR56B4 │
│1445│0.314285│DAPP1 │
│1446│0.314273│ACCN5 │
│1447│0.314245│TCTE1 │
│1448│0.314231│LOC349408 │
│1449│0.314219│TBC1D22A │
│1450│0.314216│TTTY11 │
│1451│0.314214│AGXT2 │
│1452│0.314212│RBMY1A1 │
│1453│0.314125│LOC286238 │
│1454│0.314021│CXorf66 │
│1455│0.313963│LOC643085 │
│1456│0.313956│OR5I1 │
│1457│0.313915│SYPL2 │
│1458│0.313912│PML │
│1459│0.313897│OR6K3 │
│1460│0.313877│PLCZ1 │
│1461│0.313865│CDAN1 │
│1462│0.313859│OR10Q1 │
│1463│0.313777│LOC400084 │
│1464│0.313775│TP73 │
│1465│0.313760│DAZL │
│1466│0.313744│LAX1 │
│1467│0.313681│CALHM3 │
│1468│0.313675│PTGES │
│1469│0.313661│CLDN17 │
│1470│0.313653│LOC729275 │
│1471│0.313642│CNGB3 │
│1472│0.313583│H6PD │
│1473│0.313571│PLA2G2E │
│1474│0.313528│OR7C1 │
│1475│0.313527│GPRC6A │
│1476│0.313505│FLJ37396 │
│1477│0.313450│DEFB119 │
│1478│0.313440│EPS8L3 │
│1479│0.313433│PTGER3 │
│1480│0.313433│HSFY2 │
│1481│0.313425│RNASE10 │
│1482│0.313394│LOC284801 │
│1483│0.313390│MYO7B │
│1484│0.313357│LOC100128139 │
│1485│0.313355│PAX7 │
│1486│0.313325│GJA3 │
│1487│0.313309│PLA2G12B │
│1488│0.313277│OR52B6 │
│1489│0.313275│OTOL1 │
│1490│0.313251│C1orf157 │
│1491│0.313234│FAM132A │
│1492│0.313230│TRIM31 │
│1493│0.313214│NEK1 │
│1494│0.313210│ZNF80 │
│1495│0.313186│DUSP21 │
│1496│0.313181│SHBG │
│1497│0.313179│BREA2 │
│1498│0.313140│LOC100289436 │
│1499│0.313137│CDA │
│1500│0.313087│PRLR │
│1501│0.313086│SCGB1D4 │
│1502│0.313064│SERPINA7 │
│1503│0.313059│TRIM77 │
│1504│0.312995│TRAM2 │
│1505│0.312974│PAEP │
│1506│0.312965│C6orf134 │
│1507│0.312909│ZNF695 │
│1508│0.312888│C21orf117 │
│1509│0.312845│F7 │
│1510│0.312811│GPR157 │
│1511│0.312799│ZAR1L │
│1512│0.312794│AMAC1 │
│1513│0.312764│CAPN6 │
│1514│0.312741│FER1L4 │
│1515│0.312563│UCN3 │
│1516│0.312563│CHI3L2 │
│1517│0.312542│CDX4 │
│1518│0.312512│TRIM63 │
│1519│0.312506│LOC554201 │
│1520│0.312417│LOC441601 │
│1521│0.312379│C8orf39 │
│1522│0.312368│HSPB7 │
│1523│0.312366│OR5M1 │
│1524│0.312354│CSRNP1 │
│1525│0.312332│GRHL3 │
│1526│0.312301│TUSC5 │
│1527│0.312264│CD160 │
│1528│0.312207│CNGA3 │
│1529│0.312204│CYP11B2 │
│1530│0.312189│AICDA │
│1531│0.312173│TTTY4B │
│1532│0.312115│F2RL1 │
│1533│0.312097│C12orf50 │
│1534│0.312088│ELSPBP1 │
│1535│0.312075│DIRC1 │
│1536│0.312067│NOX3 │
│1537│0.312066│MIER2 │
│1538│0.312027│CYP1A1 │
│1539│0.311996│FSHR │
│1540│0.311977│TPTE2 │
│1541│0.311975│FMR1NB │
│1542│0.311903│FCRL4 │
│1543│0.311875│CCL11 │
│1544│0.311855│HIST1H2BJ │
│1545│0.311843│STGC3 │
│1546│0.311806│CTAG1B │
│1547│0.311787│OR6C1 │
│1548│0.311756│TNMD │
│1549│0.311665│PTBP1 │
│1550│0.311650│SERPINA2 │
│1551│0.311630│OR7G3 │
│1552│0.311629│C20orf197 │
│1553│0.311619│DCST1 │
│1554│0.311596│HIST1H2AA │
│1555│0.311549│C19orf75 │
│1556│0.311523│MMP27 │
│1557│0.311523│REG1A │
│1558│0.311504│TTTY9B │
│1559│0.311463│LOC100131756 │
│1560│0.311443│GP1BA │
│1561│0.311383│LOC100128460 │
│1562│0.311376│LOC388882 │
│1563│0.311362│KCNQ4 │
│1564│0.311327│HJURP │
│1565│0.311312│CTSE │
│1566│0.311224│C1orf161 │
│1567│0.311218│FGFBP2 │
│1568│0.311205│ZPBP │
│1569│0.311198│ANGPTL5 │
│1570│0.311178│PODN │
│1571│0.311163│ELF5 │
│1572│0.311153│APOBEC3H │
│1573│0.311035│C15orf53 │
│1574│0.311023│OR10G4 │
│1575│0.310997│OR2D2 │
│1576│0.310990│KRT2 │
│1577│0.310957│KRTAP1-1 │
│1578│0.310897│SERPINA11 │
│1579│0.310811│OR4A5 │
│1580│0.310806│LOC553137 │
│1581│0.310806│MYCL1 │
│1582│0.310782│HS3ST3B1 │
│1583│0.310774│BCORL2 │
│1584│0.310772│ACOXL │
│1585│0.310766│C1orf130 │
│1586│0.310736│SH2D4A │
│1587│0.310680│TMEM72 │
│1588│0.310676│C11orf90 │
│1589│0.310626│SLFN13 │
│1590│0.310597│SOX30 │
│1591│0.310586│C21orf7 │
│1592│0.310576│LOC644422 │
│1593│0.310567│CKM │
│1594│0.310563│ZC3H12A │
│1595│0.310537│PHF7 │
│1596│0.310490│HTN1 │
│1597│0.310474│C3orf43 │
│1598│0.310450│GLT6D1 │
│1599│0.310401│C17orf46 │
│1600│0.310388│EIF5A │
│1601│0.310385│TAS2R38 │
│1602│0.310288│ATOH1 │
│1603│0.310241│SNTN │
│1604│0.310221│NUSAP1 │
│1605│0.310199│PMS1 │
│1606│0.310184│OR4F4 │
│1607│0.310158│MUC1 │
│1608│0.310131│AADACL2 │
│1609│0.310127│DAZ1 │
│1610│0.310104│ACSM4 │
│1611│0.310086│TMEM100 │
│1612│0.310008│LOC389873 │
│1613│0.309995│PF4V1 │
│1614│0.309961│NR5A1 │
│1615│0.309843│LOC728763 │
│1616│0.309816│MEP1A │
│1617│0.309797│AADACL4 │
│1618│0.309770│MYH2 │
│1619│0.309733│WT1 │
│1620│0.309730│GP6 │
│1621│0.309711│LOC100127886 │
│1622│0.309681│TMEM207 │
│1623│0.309617│SPC24 │
│1624│0.309615│GPX2 │
│1625│0.309615│UGT2B15 │
│1626│0.309588│MC2R │
│1627│0.309585│C6orf123 │
│1628│0.309555│LOC391081 │
│1629│0.309540│FAM75A2 │
│1630│0.309505│C3orf24 │
│1631│0.309492│LRTM1 │
│1632│0.309472│GAL3ST2 │
│1633│0.309472│LOC113230 │
│1634│0.309469│HOTAIR │
│1635│0.309462│ZNF727 │
│1636│0.309432│SCN10A │
│1637│0.309403│PSCA │
│1638│0.309340│SPATA8 │
│1639│0.309269│CDC42BPG │
│1640│0.309262│KLK3 │
│1641│0.309165│C15orf50 │
│1642│0.309112│BTG4 │
│1643│0.309078│HAO1 │
│1644│0.309070│T │
│1645│0.309013│APOBEC2 │
│1646│0.308997│HTRA3 │
│1647│0.308987│SYNPO2L │
│1648│0.308951│CPN2 │
│1649│0.308942│IGHA1 │
│1650│0.308926│WDR88 │
│1651│0.308833│LHFPL1 │
│1652│0.308813│ENTPD2 │
│1653│0.308806│BMP15 │
│1654│0.308747│TMPRSS11B │
│1655│0.308732│MYC │
│1656│0.308724│ZNF548 │
│1657│0.308717│ZSWIM2 │
│1658│0.308690│TAP2 │
│1659│0.308675│LOC645984 │
│1660│0.308666│CLRN2 │
│1661│0.308654│RAG2 │
│1662│0.308638│C7orf65 │
│1663│0.308618│LOC80054 │
│1664│0.308582│LOC100129480 │
│1665│0.308546│RLIM │
│1666│0.308496│HIGD1C │
│1667│0.308490│LCN10 │
│1668│0.308480│AKNAD1 │
│1669│0.308476│CRCT1 │
│1670│0.308445│LTBP2 │
│1671│0.308399│OR9I1 │
│1672│0.308349│OR4C13 │
│1673│0.308336│LOC100287737 │
│1674│0.308300│TGM5 │
│1675│0.308286│EPYC │
│1676│0.308252│DEFA3 │
│1677│0.308236│LAIR1 │
│1678│0.308234│EFCAB3 │
│1679│0.308220│SERPINB7 │
│1680│0.308211│UGT1A9 │
│1681│0.308175│TBC1D28 │
│1682│0.308137│FAM166B │
│1683│0.308119│MGC15705 │
│1684│0.308116│C6orf201 │
│1685│0.308009│ERP27 │
│1686│0.307985│MMP7 │
│1687│0.307981│FLJ20464 │
│1688│0.307961│C6 │
│1689│0.307950│PKDREJ │
│1690│0.307936│FAM47C │
│1691│0.307888│C1orf125 │
│1692│0.307874│SOS1 │
│1693│0.307870│TRIM64B │
│1694│0.307826│LOC100287484 │
│1695│0.307776│HAAO │
│1696│0.307766│OR5K4 │
│1697│0.307726│LOC100128979 │
│1698│0.307716│NCF4 │
│1699│0.307676│SIGLECP3 │
│1700│0.307674│DEFB123 │
│1701│0.307666│PCDHB1 │
│1702│0.307638│STIL │
│1703│0.307630│C2orf27B │
│1704│0.307604│IZUMO1 │
│1705│0.307598│IGF2BP2 │
│1706│0.307544│ZNF566 │
│1707│0.307510│FMNL3 │
│1708│0.307492│FBN2 │
│1709│0.307470│C5orf47 │
│1710│0.307386│LOC401021 │
│1711│0.307371│C12orf33 │
│1712│0.307367│HESX1 │
│1713│0.307365│UGT3A1 │
│1714│0.307356│DPPA5 │
│1715│0.307356│TP53TG3B │
│1716│0.307347│MAN1B1 │
│1717│0.307312│GIP │
│1718│0.307299│DSC3 │
│1719│0.307275│SKINTL │
│1720│0.307222│TMC5 │
│1721│0.307207│DSG4 │
│1722│0.307201│OR52A4 │
│1723│0.307178│LOC728606 │
│1724│0.307152│LOC401098 │
│1725│0.307127│XKR3 │
│1726│0.307104│GKN2 │
│1727│0.307095│LIMS3-LOC440895│
│1728│0.307089│RASSF6 │
│1729│0.307081│C4orf23 │
│1730│0.307075│KIR2DS4 │
│1731│0.307063│KCNE3 │
│1732│0.307043│DDX4 │
│1733│0.307027│KIR3DL1 │
│1734│0.307017│NCRNA00277 │
│1735│0.307007│DLX4 │
│1736│0.306998│RHD │
│1737│0.306958│MGC23270 │
│1738│0.306948│ANKRD60 │
│1739│0.306907│RAB20 │
│1740│0.306885│LOC100133583 │
│1741│0.306870│ASZ1 │
│1742│0.306862│LOC729444 │
│1743│0.306834│UCP3 │
│1744│0.306822│CXorf61 │
│1745│0.306813│TAS1R2 │
│1746│0.306806│ARHGEF5 │
│1747│0.306769│CAGE1 │
│1748│0.306754│KRT27 │
│1749│0.306753│KRT6C │
│1750│0.306735│PPBPL1 │
│1751│0.306660│C20orf134 │
│1752│0.306654│LOC729305 │
│1753│0.306654│KRT39 │
│1754│0.306648│NTSR1 │
│1755│0.306625│LOC100132005 │
│1756│0.306619│LOC728460 │
│1757│0.306615│ANXA10 │
│1758│0.306600│STARD6 │
│1759│0.306599│IREB2 │
│1760│0.306577│OSM │
│1761│0.306552│LOC100133287 │
│1762│0.306525│C6orf195 │
│1763│0.306524│TRIOBP │
│1764│0.306517│KRTAP3-3 │
│1765│0.306512│LOC100287986 │
│1766│0.306481│OR6B1 │
│1767│0.306466│TCL1A │
│1768│0.306466│CLDN22 │
│1769│0.306435│NODAL │
│1770│0.306434│NUF2 │
│1771│0.306358│TBX22 │
│1772│0.306324│POLH │
│1773│0.306318│BCL2L11 │
│1774│0.306317│C1orf138 │
│1775│0.306286│XAGE2 │
│1776│0.306286│ADAM2 │
│1777│0.306276│ZNF81 │
│1778│0.306251│MMP24 │
│1779│0.306231│RALBP1 │
│1780│0.306228│GLYATL3 │
│1781│0.306147│GC │
│1782│0.306110│OR52L1 │
│1783│0.306092│TBX21 │
│1784│0.306085│H1FOO │
│1785│0.306064│MUC21 │
│1786│0.306061│TPH1 │
│1787│0.306052│TMPRSS13 │
│1788│0.306031│DNASE1L3 │
│1789│0.305916│CRTAP │
│1790│0.305896│SLC16A12 │
│1791│0.305809│CALML5 │
│1792│0.305779│PTPN22 │
│1793│0.305742│ZNF683 │
│1794│0.305721│OR13C3 │
│1795│0.305704│LOC100287216 │
│1796│0.305695│RHOH │
│1797│0.305671│TAF5L │
│1798│0.305660│PRR23B │
│1799│0.305636│OR4K1 │
│1800│0.305619│KIF18B │
│1801│0.305589│SPINK7 │
│1802│0.305585│PIWIL3 │
│1803│0.305554│LOC649264 │
│1804│0.305513│LOC51152 │
│1805│0.305469│TNFRSF10D │
│1806│0.305461│DPT │
│1807│0.305458│RAB44 │
│1808│0.305442│LOC100288797 │
│1809│0.305431│OR5K3 │
│1810│0.305430│CPA1 │
│1811│0.305423│VSIG2 │
│1812│0.305391│BAIAP2L1 │
│1813│0.305374│SMEK3P │
│1814│0.305357│WNT9B │
│1815│0.305355│MBD3L1 │
│1816│0.305329│C11orf53 │
│1817│0.305323│PPY │
│1818│0.305317│TP53AIP1 │
│1819│0.305301│PPP1R2P9 │
│1820│0.305296│IL29 │
│1821│0.305288│STAB2 │
│1822│0.305271│CD5L │
│1823│0.305259│CD207 │
│1824│0.305253│RHBG │
│1825│0.305251│HORMAD1 │
│1826│0.305243│SPATA3 │
│1827│0.305214│IL9R │
│1828│0.305209│DSC1 │
│1829│0.305178│SLC38A4 │
│1830│0.305159│CABP2 │
│1831│0.305147│RAB17 │
│1832│0.305138│FLJ45482 │
│1833│0.305107│DUPD1 │
│1834│0.305090│OR52E6 │
│1835│0.305045│COL6A3 │
│1836│0.305013│SSX7 │
│1837│0.304959│SERPINB12 │
│1838│0.304923│LPO │
│1839│0.304914│ZNHIT6 │
│1840│0.304885│KRTAP6-2 │
│1841│0.304873│SHISA3 │
│1842│0.304865│SLC13A2 │
│1843│0.304809│CLC │
│1844│0.304802│MIOX │
│1845│0.304765│FLJ32154 │
│1846│0.304756│HPD │
│1847│0.304749│SLC6A4 │
│1848│0.304748│CATSPER1 │
│1849│0.304740│C20orf70 │
│1850│0.304739│LOC255177 │
│1851│0.304719│TM4SF1 │
│1852│0.304699│MAGEB3 │
│1853│0.304695│OR6C4 │
│1854│0.304694│IL1F5 │
│1855│0.304665│C12orf28 │
│1856│0.304641│REM1 │
│1857│0.304622│NCRNA00095 │
│1858│0.304529│HHIPL2 │
│1859│0.304510│LOC100293871 │
│1860│0.304506│RNF32 │
│1861│0.304496│OC90 │
│1862│0.304495│LAMB4 │
│1863│0.304478│MYO18B │
│1864│0.304458│OR8B2 │
│1865│0.304454│AMELY │
│1866│0.304442│XAGE1A │
│1867│0.304425│ROS1 │
│1868│0.304417│KRTAP12-3 │
│1869│0.304415│KRTAP17-1 │
│1870│0.304366│IL17B │
│1871│0.304333│ALB │
│1872│0.304321│LOC646976 │
│1873│0.304298│GPR115 │
│1874│0.304266│PABPN1L │
│1875│0.304265│KRT3 │
│1876│0.304250│PATE4 │
│1877│0.304245│SRCRB4D │
│1878│0.304243│UGT1A8 │
│1879│0.304238│TMEM225 │
│1880│0.304236│SLC5A12 │
│1881│0.304227│OR13J1 │
│1882│0.304193│APCDD1L │
│1883│0.304167│FLT4 │
│1884│0.304123│CCDC89 │
│1885│0.304102│FBXO24 │
│1886│0.304082│LANCL3 │
│1887│0.304063│OR13D1 │
│1888│0.304046│CCL16 │
│1889│0.304042│A4GNT │
│1890│0.304038│LOC392288 │
│1891│0.304034│LOC285733 │
│1892│0.304033│LOC402198 │
│1893│0.303947│KRT82 │
│1894│0.303902│C10orf27 │
│1895│0.303809│MGC4294 │
│1896│0.303804│CLEC2D │
│1897│0.303771│POLE2 │
│1898│0.303765│ACP5 │
│1899│0.303761│UCP1 │
│1900│0.303736│TPTE │
│1901│0.303718│CYP8B1 │
│1902│0.303645│PCOLCE │
│1903│0.303628│XKR9 │
│1904│0.303623│SLC25A43 │
│1905│0.303606│PRICKLE3 │
│1906│0.303600│LOC283665 │
│1907│0.303582│TMOD4 │
│1908│0.303581│MMP13 │
│1909│0.303561│PA2G4P4 │
│1910│0.303556│OR5M10 │
│1911│0.303549│RHO │
│1912│0.303545│MGC15885 │
│1913│0.303515│C5orf48 │
│1914│0.303498│MMP12 │
│1915│0.303490│LOC731852 │
│1916│0.303466│C9orf11 │
│1917│0.303445│GLIPR1L1 │
│1918│0.303423│HOXC13 │
│1919│0.303406│PADI3 │
│1920│0.303395│NT5C1B │
│1921│0.303386│WNT1 │
│1922│0.303375│OR10Z1 │
│1923│0.303339│SPATA12 │
│1924│0.303291│LCK │
│1925│0.303283│LOC341378 │
│1926│0.303273│EPB42 │
│1927│0.303252│FAM129C │
│1928│0.303213│ELF4 │
│1929│0.303153│PRAMEF1 │
│1930│0.303125│LOC400752 │
│1931│0.303104│ZYG11A │
│1932│0.303074│TBX2 │
│1933│0.303060│NGF │
│1934│0.303021│CCIN │
│1935│0.303013│ALPK2 │
│1936│0.303005│DEFB103A │
│1937│0.302990│HMGB4 │
│1938│0.302947│TJP3 │
│1939│0.302875│ASCC2 │
│1940│0.302848│C5orf60 │
│1941│0.302836│GPR112 │
│1942│0.302830│TNFRSF19 │
│1943│0.302799│IL19 │
│1944│0.302782│OR13C9 │
│1945│0.302775│LOC440288 │
│1946│0.302719│TTTY12 │
│1947│0.302717│C8orf45 │
│1948│0.302710│CLDN6 │
│1949│0.302619│C13orf38 │
│1950│0.302588│CD101 │
│1951│0.302559│PAGE3 │
│1952│0.302540│REG1B │
│1953│0.302530│TPR │
│1954│0.302503│TSPAN9 │
│1955│0.302486│FAM201A │
│1956│0.302474│IL22RA1 │
│1957│0.302380│LECT2 │
│1958│0.302379│NFKB2 │
│1959│0.302350│OR1K1 │
│1960│0.302319│SPERT │
│1961│0.302309│APOBEC1 │
│1962│0.302286│SLC22A2 │
│1963│0.302228│GLRA4 │
│1964│0.302213│LOC440900 │
│1965│0.302198│OTOA │
│1966│0.302182│EFCAB5 │
│1967│0.302131│SPINK9 │
│1968│0.302116│OR13F1 │
│1969│0.302095│FAM9B │
│1970│0.302094│PLEK2 │
│1971│0.302005│ALPK3 │
│1972│0.301999│TDH │
│1973│0.301985│CDK1 │
│1974│0.301963│GJB7 │
│1975│0.301948│OR56A4 │
│1976│0.301942│ZPBP2 │
│1977│0.301928│HMGCS2 │
│1978│0.301918│PRAMEF23 │
│1979│0.301883│BNC1 │
│1980│0.301880│UPK3B │
│1981│0.301878│WFDC13 │
│1982│0.301876│ITGAD │
│1983│0.301853│GSDMC │
│1984│0.301834│FAM54A │
│1985│0.301791│METTL2B │
│1986│0.301778│HEATR7B2 │
│1987│0.301776│CALML6 │
│1988│0.301767│RASEF │
│1989│0.301746│SDR42E1 │
│1990│0.301731│LOC100287284 │
│1991│0.301716│NCRNA00032 │
│1992│0.301696│IRF2 │
│1993│0.301688│RAP2C │
│1994│0.301676│TTTY8 │
│1995│0.301654│LEKR1 │
│1996│0.301634│IL21R │
│1997│0.301625│OR51A7 │
│1998│0.301599│NRAP │
│1999│0.301561│JPH1 │
│2000│0.301527│SLC5A4
[truncated: 1,000 more rows]
